# Supplementary material for: Therapeutic targeting Tudor domains in leukemia via CRISPR-Scan Assisted Drug Discovery
Source: Sci Adv. 2024 Feb 23;10(8):eadk3127. doi: 10.1126/sciadv.adk3127 (PMC10889360; doi:10.1126/sciadv.adk3127)
Supplement: Supplementary file 2 — Data S1 to S10 [file sciadv.adk3127_data_s1_to_s10.zip]

Archive with 1 entries (1 files):
- adk3127_Data_S1_to_S10.xlsx
