# Supplementary material for: Therapeutic targeting Tudor domains in leukemia via CRISPR-Scan Assisted Drug Discovery
Source: Sci Adv. 2024 Feb 23;10(8):eadk3127. doi: 10.1126/sciadv.adk3127 (PMC10889360; doi:10.1126/sciadv.adk3127)
Supplement: Supplementary file 2 — Data S1 to S10 [file sciadv.adk3127_data_s1_to_s10.zip › adk3127_Data_S1_to_S10.xlsx]

## Sheet: data S1
Data S1 - List of Tudor domains and Tudor domain-containing genes
59 Tudor domains	36 Tudor domain-containing genes
Akap1_Tudor1	Akap1
Alg13_Tudor1	Alg13
Arid4a_Tudor1	Arid4a
Arid4b_Tudor1	Arid4b
Coil_Tudor1	Coil
Kdm4a_Tudor1	Kdm4a
Kdm4a_Tudor2	Kdm4b
Kdm4b_Tudor1	Kdm4c
Kdm4b_Tudor2	Lbr
Kdm4c_Tudor1	Lin9
Kdm4c_Tudor2	Mtf2
Lbr_Tudor1	Phf1
Lin9_Tudor1	Phf19
Mtf2_Tudor1	Phf20
Phf1_Tudor1	Phf20l1
Phf19_Tudor1	Rnf17
Phf20_Tudor1	Setdb1
Phf20_Tudor2	Sgf29
Phf20l1_Tudor1	Smn1
Phf20l1_Tudor2	Smndc1
Rnf17_Tudor1	Snd1
Rnf17_Tudor2	Spin1
Rnf17_Tudor3	Stk31
Rnf17_Tudor4	Tdrd1
Setdb1_Tudor1	Tdrd12
Setdb1_Tudor2	Tdrd3
Sgf29_Tudor1	Tdrd5
Sgf29_Tudor2	Tdrd6
Smn1_Tudor1	Tdrd7
Smndc1_Tudor1	Tdrd9
Snd1_Tudor1	Tdrkh
Spin1_Tudor1	Tnrc18
Spin1_Tudor2	Trp53bp1
Spin1_Tudor3	Uhrf1
Stk31_Tudor1	Vwa3b
Tdrd1_Tudor1	Zgpat
Tdrd1_Tudor2
Tdrd1_Tudor3
Tdrd1_Tudor4
Tdrd12_Tudor1
Tdrd3_Tudor1
Tdrd5_Tudor1
Tdrd6_Tudor1
Tdrd6_Tudor2
Tdrd6_Tudor3
Tdrd6_Tudor4
Tdrd6_Tudor5
Tdrd6_Tudor6
Tdrd6_Tudor7
Tdrd7_Tudor1
Tdrd7_Tudor2
Tdrd7_Tudor3
Tdrd9_Tudor1
Tdrkh_Tudor1
Tnrc18_Tudors1
Trp53bp1_Tudor1
Uhrf1_Tudor1
Vwa3b_Tudor1
Zgpat_Tudor2

## Sheet: data S2
Data S2 - QC sequencing of the Tudor domain-focused CRISPR library
sgRNA_ID	sgRNA sequence	Tudor_library_plasmid (RPMR)
CN_sg_GFP_359	TAACTCGATTCTATTAACAA	1.25935
CN_sg_Luc_474	GATTCTAAAACGGATTACCA	1.25935
CN_sg_Ren_55	GGATGATAACTGGTCCGCAG	761.906
CN_sg_Rosa26	GAAGATGGGCGGGAGTCTTC	1513.74
CN_sg_tRFP657_294	GTCACCACATACGAAGACGG	1329.87
mK_sg_mRpa3_e1.1	ACGGGCCGGTCGATATACTG	2246.68
mK_sg_mRpa3_e1.2	GACCGGCCCGTGTGCTTCGT	3140.82
mK_sg_mRpa3_e1.3	GCTGGCGTTGACGCGCGCTT	1093.12
sg_mAkap1_Tudor1_11_a	GATAACCGTGATTTCCACTG	20.1496
sg_mAkap1_Tudor1_113_s	TGAGGTGGAGATTCGCTACG	1381.51
sg_mAkap1_Tudor1_120_s	GAGATTCGCTACGTGGACTA	630.934
sg_mAkap1_Tudor1_123_s	ATTCGCTACGTGGACTATGG	617.081
sg_mAkap1_Tudor1_13_a	CAGATAACCGTGATTTCCAC	25.187
sg_mAkap1_Tudor1_154_s	GAGTGAAAGTCGACGTGCTC	754.35
sg_mAkap1_Tudor1_163_s	TCGACGTGCTCCGGCAAATT	3217.64
sg_mAkap1_Tudor1_36_s	ACGGTTATCTGCGCTGCCCC	1779.46
sg_mAkap1_Tudor1_41_a	CCAGGCCCCGTCCGCACCAG	2168.6
sg_mAkap1_Tudor1_43_a	CACCAGGCCCCGTCCGCACC	7998.13
sg_mAkap1_Tudor1_47_s	CGCTGCCCCTGGTGCGGACG	6563.73
sg_mAkap1_Tudor1_52_s	CCCCTGGTGCGGACGGGGCC	1677.45
sg_mAkap1_Tudor1_55_s	CTGGTGCGGACGGGGCCTGG	2828.5
sg_mAkap1_Tudor1_59_a	CACTACTTGGGCTCGCCACC	6621.66
sg_mAkap1_Tudor1_71_s	CTGGTGGCGAGCCCAAGTAG	1124.6
sg_mAkap1_Tudor1_72_a	CCTCATAGGAAGCCACTACT	433.216
sg_mAkap1_Tudor1_83_s	CCAAGTAGTGGCTTCCTATG	196.458
sg_mAkap1_Tudor1_86_a	CACCTCATTGGTCTCCTCAT	2027.55
sg_mAkap1_Tudor1_95_s	TTCCTATGAGGAGACCAATG	21.4089
sg_mAkap1_Tudor1_98_s	CTATGAGGAGACCAATGAGG	293.428
sg_mAlg13_Tudor1_110_s	TTCAGTAGTAGTTTTCATTG	12.5935
sg_mAlg13_Tudor1_124_s	TCATTGAGGAATTTGCAGAA	13.8528
sg_mAlg13_Tudor1_140_s	AGAAAGGCATTCAATTCCGC	202.755
sg_mAlg13_Tudor1_145_a	ACTGGTCTTACATGGGCCAG	109.563
sg_mAlg13_Tudor1_152_a	TTGGTTGACTGGTCTTACAT	98.2292
sg_mAlg13_Tudor1_153_a	CTTGGTTGACTGGTCTTACA	687.605
sg_mAlg13_Tudor1_163_a	AGAAGTGCCACTTGGTTGAC	515.074
sg_mAlg13_Tudor1_167_s	TGTAAGACCAGTCAACCAAG	142.306
sg_mAlg13_Tudor1_23_s	CTTTTTAGGAGACAAATGTC	98.2292
sg_mAlg13_Tudor1_32_s	AGACAAATGTCAGGTTTGCA	89.4138
sg_mAlg13_Tudor1_39_s	TGTCAGGTTTGCATGGAATC	172.531
sg_mAlg13_Tudor1_42_s	CAGGTTTGCATGGAATCAGG	914.287
sg_mAlg13_Tudor1_68_s	ATATTATAATGCTCACATTC	1.25935
sg_mArid4a_Tudor1_10_a	ACAATAGCTCCAACTCTTAA	1.25935
sg_mArid4a_Tudor1_111_s	TATACTGTGGTGTTTGATGA	35.2618
sg_mArid4a_Tudor1_130_s	ACGGTGATGAGAGAACTCTG	264.463
sg_mArid4a_Tudor1_133_s	GTGATGAGAGAACTCTGAGG	83.117
sg_mArid4a_Tudor1_146_a	CTCCCCTTTCAGGCAAAGTG	2358.76
sg_mArid4a_Tudor1_153_s	CGGACCTCACTTTGCCTGAA	5427.79
sg_mArid4a_Tudor1_155_s	GACCTCACTTTGCCTGAAAG	352.618
sg_mArid4a_Tudor1_31_s	TTGGAGCTATTGTAGAAACA	1.25935
sg_mArid4a_Tudor1_42_s	GTAGAAACAAGGACATCTGA	37.7805
sg_mArid4a_Tudor1_53_s	GACATCTGATGGATCTATCC	176.309
sg_mArid4a_Tudor1_60_a	ATTTGCTGATAATAGCTTCC	1.25935
sg_mArid4a_Tudor1_88_s	GCAAATTGACAGATGCTAGT	321.134
sg_mArid4a_Tudor1_98_s	AGATGCTAGTTGGTATACTG	110.823
sg_mArid4b_Tudor1_10_a	ACAATAGCTCCTACCTTCAG	50.374
sg_mArid4b_Tudor1_111_s	TATACTGTGGTTTTTGATGA	23.9276
sg_mArid4b_Tudor1_153_s	AGATCTTCATTATGTCTGAA	1.25935
sg_mArid4b_Tudor1_23_s	ACTGAAGGTAGGAGCTATTG	17.6309
sg_mArid4b_Tudor1_42_s	GTGGAAGTGAAGAATCTTGA	183.865
sg_mArid4b_Tudor1_53_s	GAATCTTGATGGTGCCTATC	153.641
sg_mArid4b_Tudor1_56_a	ATTGATAACCGCTTCCTGAT	81.8577
sg_mArid4b_Tudor1_59_s	TGATGGTGCCTATCAGGAAG	74.3016
sg_mArid4b_Tudor1_88_s	ATAAACTGACAGATGCAAGT	113.341
sg_mArid4b_Tudor1_98_s	AGATGCAAGTTGGTATACTG	61.7081
sg_mCoil_Tudor1_107_s	TCCTGATGTCTCTGACTACA	311.059
sg_mCoil_Tudor1_111_s	GATGTCTCTGACTACAAGGA	3.77805
sg_mCoil_Tudor1_142_a	ATGTCCACTTGCTGGGTCTC	1007.48
sg_mCoil_Tudor1_149_s	CGATCCAGAGACCCAGCAAG	6640.55
sg_mCoil_Tudor1_150_a	GGACCTCTATGTCCACTTGC	970.958
sg_mCoil_Tudor1_158_s	GACCCAGCAAGTGGACATAG	928.14
sg_mCoil_Tudor1_171_a	TCAAAGCCGGTAGCGAGGAG	740.497
sg_mCoil_Tudor1_176_a	TTCTTTCAAAGCCGGTAGCG	1078
sg_mCoil_Tudor1_184_a	TTCCCAGGTTCTTTCAAAGC	164.975
sg_mCoil_Tudor1_192_s	CTACCGGCTTTGAAAGAACC	424.401
sg_mCoil_Tudor1_193_s	TACCGGCTTTGAAAGAACCT	244.314
sg_mCoil_Tudor1_199_a	TAGACCAAATCAAACTTCCC	34.0024
sg_mCoil_Tudor1_206_s	AGAACCTGGGAAGTTTGATT	1.25935
sg_mCoil_Tudor1_22_a	TGAGGGGCAGCTGCCAACAG	2838.57
sg_mCoil_Tudor1_225_s	TTGGTCTATCACAATGAAAA	1.25935
sg_mCoil_Tudor1_233_s	TCACAATGAAAATGGAACCG	289.65
sg_mCoil_Tudor1_236_s	CAATGAAAATGGAACCGAGG	172.531
sg_mCoil_Tudor1_239_a	CACAGCGTATTCCACCACCT	955.846
sg_mCoil_Tudor1_257_s	GGTGGAATACGCTGTGACTC	608.266
sg_mCoil_Tudor1_265_s	ACGCTGTGACTCAGGAGAAG	3620.63
sg_mCoil_Tudor1_280_s	AGAAGAGGATCACCGTGCTC	382.842
sg_mCoil_Tudor1_38_a	AATCTTTTCTCCAACTTGAG	11.3341
sg_mCoil_Tudor1_40_a	GCAATCTTTTCTCCAACTTG	144.825
sg_mCoil_Tudor1_65_s	AAAGATTGCATTTAAGCTTT	1.25935
sg_mCoil_Tudor1_86_a	AGAGACATCAGGAGAGTAGT	1.25935
sg_mCoil_Tudor1_97_a	TCCTTGTAGTCAGAGACATC	70.5235
sg_mKdm4a_Tudor1_111_s	TACGAAGTCAACTTTGACGA	46.5959
sg_mKdm4a_Tudor1_125_a	AGGATAAAGGTTGTCACTGA	23.9276
sg_mKdm4a_Tudor1_138_a	TCACTATGTCCTCAGGATAA	1.25935
sg_mKdm4a_Tudor1_140_s	CAGTGACAACCTTTATCCTG	51.6333
sg_mKdm4a_Tudor1_145_a	TCCTGACTCACTATGTCCTC	352.618
sg_mKdm4a_Tudor1_155_s	TCCTGAGGACATAGTGAGTC	8.81544
sg_mKdm4a_Tudor1_24_a	TGTGTTTGCTGATAACCTTC	22.6683
sg_mKdm4a_Tudor1_42_s	GTTATCAGCAAACACAAGAA	21.4089
sg_mKdm4a_Tudor1_43_s	TTATCAGCAAACACAAGAAC	2.5187
sg_mKdm4a_Tudor1_62_s	CGGGCGCTTCTACCAGTGTG	3581.59
sg_mKdm4a_Tudor1_65_s	GCGCTTCTACCAGTGTGAGG	1679.97
sg_mKdm4a_Tudor1_86_a	GACTTCGTAGAAGGTCTCGG	819.836
sg_mKdm4a_Tudor1_89_a	GTTGACTTCGTAGAAGGTCT	62.9675
sg_mKdm4a_Tudor1_95_a	GTCAAAGTTGACTTCGTAGA	20.1496
sg_mKdm4a_Tudor2_10_a	ACCACTTCACCTTCAGCAGG	1750.5
sg_mKdm4a_Tudor2_102_a	AGCCATCCTCAAACTCCACC	1178.75
sg_mKdm4a_Tudor2_107_s	GATGTACCAGGTGGAGTTTG	41.5585
sg_mKdm4a_Tudor2_111_s	TACCAGGTGGAGTTTGAGGA	197.718
sg_mKdm4a_Tudor2_122_s	GTTTGAGGATGGCTCGCAGC	2635.82
sg_mKdm4a_Tudor2_125_s	TGAGGATGGCTCGCAGCTGG	2547.66
sg_mKdm4a_Tudor2_13_a	TGAACCACTTCACCTTCAGC	1036.44
sg_mKdm4a_Tudor2_34_s	GTGAAGTGGTTCAAGTCAGA	138.528
sg_mKdm4a_Tudor2_42_s	GTTCAAGTCAGATGGACAGA	113.341
sg_mKdm4a_Tudor2_54_a	CAAACTTAGCCCCATAGACT	307.281
sg_mKdm4a_Tudor2_56_s	GACAGATGGCCAAGTCTATG	520.111
sg_mKdm4a_Tudor2_68_s	AGTCTATGGGGCTAAGTTTG	108.304
sg_mKdm4a_Tudor2_80_a	GTACATCTGGATGGGGTGGG	216.608
sg_mKdm4a_Tudor2_83_a	CTGGTACATCTGGATGGGGT	1162.38
sg_mKdm4a_Tudor2_87_a	CCACCTGGTACATCTGGATG	1129.64
sg_mKdm4a_Tudor2_89_a	CTCCACCTGGTACATCTGGA	685.086
sg_mKdm4a_Tudor2_93_a	CAAACTCCACCTGGTACATC	981.033
sg_mKdm4a_Tudor2_95_s	CCACCCCATCCAGATGTACC	4837.16
sg_mKdm4a_Tudor2_98_s	CCCCATCCAGATGTACCAGG	1367.65
sg_mKdm4b_Tudor1_111_s	TACGAGGTCAACTTTGACGA	57.9301
sg_mKdm4b_Tudor1_125_a	TGGGTACAGGTTGTCACTGT	452.106
sg_mKdm4b_Tudor1_138_a	TCGTGATGCTCTCTGGGTAC	158.678
sg_mKdm4b_Tudor1_144_a	CTCTGCTCGTGATGCTCTCT	55.4114
sg_mKdm4b_Tudor1_145_a	TCTCTGCTCGTGATGCTCTC	147.344
sg_mKdm4b_Tudor1_166_s	TCACGAGCAGAGACTGCCTA	1220.31
sg_mKdm4b_Tudor1_17_a	GGTGATGACGATCTGGCCCA	783.315
sg_mKdm4b_Tudor1_18_a	TGGTGATGACGATCTGGCCC	1031.41
sg_mKdm4b_Tudor1_24_a	GGTTCTTGGTGATGACGATC	299.725
sg_mKdm4b_Tudor1_38_a	GTAGAGCCCATTGCGGTTCT	1011.26
sg_mKdm4b_Tudor1_42_s	GTCATCACCAAGAACCGCAA	798.427
sg_mKdm4b_Tudor1_45_a	AGCGATAGTAGAGCCCATTG	182.606
sg_mKdm4b_Tudor1_61_s	ATGGGCTCTACTATCGCTGC	1522.55
sg_mKdm4b_Tudor1_62_s	TGGGCTCTACTATCGCTGCC	1070.45
sg_mKdm4b_Tudor1_69_a	GCGCAGTGGTGCCAATGACC	401.732
sg_mKdm4b_Tudor1_83_a	CTCGTAGAATGTCTGCGCAG	1227.87
sg_mKdm4b_Tudor1_95_s	CACTGCGCAGACATTCTACG	4286.82
sg_mKdm4b_Tudor2_10_a	ACCAGCTCGCCCTCAGGAGG	2637.08
sg_mKdm4b_Tudor2_102_a	ACCCATCCTCAAACTCTACC	234.239
sg_mKdm4b_Tudor2_107_s	CATCTACCAGGTAGAGTTTG	290.91
sg_mKdm4b_Tudor2_111_s	TACCAGGTAGAGTTTGAGGA	69.2642
sg_mKdm4b_Tudor2_112_s	ACCAGGTAGAGTTTGAGGAT	89.4138
sg_mKdm4b_Tudor2_13_a	TCCACCAGCTCGCCCTCAGG	2530.03
sg_mKdm4b_Tudor2_135_s	TCTCAGCTGACTGTGAAGCG	1158.6
sg_mKdm4b_Tudor2_137_s	TCAGCTGACTGTGAAGCGTG	455.884
sg_mKdm4b_Tudor2_152_s	GCGTGGGGACATCTTCACAC	1149.79
sg_mKdm4b_Tudor2_158_s	GGACATCTTCACACTGGAAG	195.199
sg_mKdm4b_Tudor2_16_a	AGCTCCACCAGCTCGCCCTC	4686.04
sg_mKdm4b_Tudor2_23_s	ACCTCCTGAGGGCGAGCTGG	3809.53
sg_mKdm4b_Tudor2_31_s	AGGGCGAGCTGGTGGAGCTT	1372.69
sg_mKdm4b_Tudor2_34_s	GCGAGCTGGTGGAGCTTCGG	5226.3
sg_mKdm4b_Tudor2_42_s	GTGGAGCTTCGGTGGACAGA	1156.08
sg_mKdm4b_Tudor2_61_s	ACGGTAATCTGTACAGAGCC	186.384
sg_mKdm4b_Tudor2_68_a	GGTGGCCATGGAGATAAACC	817.318
sg_mKdm4b_Tudor2_74_s	CAGAGCCAGGTTTATCTCCA	119.638
sg_mKdm4b_Tudor2_80_a	GTAGATGAGGCTGGTGGCCA	1067.93
sg_mKdm4b_Tudor2_86_a	TACCTGGTAGATGAGGCTGG	353.877
sg_mKdm4b_Tudor2_89_a	CTCTACCTGGTAGATGAGGC	721.607
sg_mKdm4b_Tudor2_93_a	CAAACTCTACCTGGTAGATG	205.274
sg_mKdm4b_Tudor2_95_s	GGCCACCAGCCTCATCTACC	2213.94
sg_mKdm4c_Tudor1_11_a	GACTGTCTGACCCACAGAAA	147.344
sg_mKdm4c_Tudor1_111_s	TATGAGGTCATGTTTGATGA	1.25935
sg_mKdm4c_Tudor1_125_a	AGGAAATGTGTCTCTGCTGA	30.2244
sg_mKdm4c_Tudor1_145_a	TTTCGGCTCACAATATCTTC	162.456
sg_mKdm4c_Tudor1_46_s	TCACAAAACATCGAAACACT	149.863
sg_mKdm4c_Tudor1_95_s	GACATCTCAAACCTTCTATG	10.0748
sg_mKdm4c_Tudor2_10_a	ATGACTTCTCCCTCCGCAGG	1423.06
sg_mKdm4c_Tudor2_111_s	TATCAGGTTGAATTTGAAGA	8.81544
sg_mKdm4c_Tudor2_13_a	TGGATGACTTCTCCCTCCGC	1382.77
sg_mKdm4c_Tudor2_33_a	TACCATCAGGCCATTTGACT	273.279
sg_mKdm4c_Tudor2_34_s	GAGAAGTCATCCAAGTCAAA	37.7805
sg_mKdm4c_Tudor2_42_s	ATCCAAGTCAAATGGCCTGA	54.152
sg_mKdm4c_Tudor2_46_a	GCCCCATAGAGTTTACCATC	394.176
sg_mKdm4c_Tudor2_54_s	TGGCCTGATGGTAAACTCTA	70.5235
sg_mKdm4c_Tudor2_56_s	GCCTGATGGTAAACTCTATG	74.3016
sg_mKdm4c_Tudor2_69_s	CTCTATGGGGCAAAGTATCT	503.74
sg_mKdm4c_Tudor2_92_a	AAATTCAACCTGATACATAT	1.25935
sg_mKdm4c_Tudor2_95_s	AAATGTTGCCTATATGTATC	8.81544
sg_mLbr_Tudor1_117_s	TACACTGTAAAATACAAAGA	1.25935
sg_mLbr_Tudor1_128_s	ATACAAAGATGGCACCGAAC	37.7805
sg_mLbr_Tudor1_131_a	ACTCTCCTTCAGTTCCAGTT	68.0049
sg_mLbr_Tudor1_137_s	TGGCACCGAACTGGAACTGA	793.39
sg_mLbr_Tudor1_27_s	GTTGAGGGTGAAGTGGTCAG	892.879
sg_mLbr_Tudor1_34_s	GTGAAGTGGTCAGAGGCCGA	1346.24
sg_mLbr_Tudor1_39_a	AAAGGGAGCTCCCAGGCCAT	1322.32
sg_mLbr_Tudor1_40_s	TGGTCAGAGGCCGATGGCCT	993.626
sg_mLbr_Tudor1_46_a	TCATAATAAAGGGAGCTCCC	109.563
sg_mLbr_Tudor1_56_a	AATCTCTACTTCATAATAAA	1.25935
sg_mLbr_Tudor1_57_a	GAATCTCTACTTCATAATAA	1.25935
sg_mLbr_Tudor1_84_a	AGAGCTGGGATTTGTTGTCG	1813.46
sg_mLbr_Tudor1_98_a	GTATTTTACAGTGTAGAGCT	47.8553
sg_mLbr_Tudor1_99_a	TGTATTTTACAGTGTAGAGC	7.55609
sg_mLin9_Tudor1_10_a	ACTTTGGTTCCAATAACCAG	2.5187
sg_mLin9_Tudor1_118_s	CTTACAGAGTAACTTTCGAT	45.3366
sg_mLin9_Tudor1_12_a	TAACTTTGGTTCCAATAACC	1.25935
sg_mLin9_Tudor1_123_s	AGAGTAACTTTCGATAGGAC	1.25935
sg_mLin9_Tudor1_129_s	ACTTTCGATAGGACAGGCCT	47.8553
sg_mLin9_Tudor1_130_s	CTTTCGATAGGACAGGCCTT	1361.36
sg_mLin9_Tudor1_135_a	CAGGAATGGTGTGAGTCCCA	1057.85
sg_mLin9_Tudor1_149_a	AAGAACTTCATAGTCAGGAA	1.25935
sg_mLin9_Tudor1_154_a	TTACTAAGAACTTCATAGTC	1.25935
sg_mLin9_Tudor1_26_a	ACGTAACCGCGCTGTAACTT	1695.08
sg_mLin9_Tudor1_31_s	TTGGAACCAAAGTTACAGCG	56.6707
sg_mLin9_Tudor1_39_s	AAAGTTACAGCGCGGTTACG	1577.96
sg_mLin9_Tudor1_51_s	CGGTTACGTGGCATTCACGA	3812.05
sg_mLin9_Tudor1_63_a	CATCTATCTGACCAGTAAAC	314.837
sg_mLin9_Tudor1_80_s	TACTGGTCAGATAGATGCAG	44.0772
sg_mMtf2_Tudor1_110_s	GAGCTGCTTCATCATATTTG	107.045
sg_mMtf2_Tudor1_127_s	TTGAGGACAGTTCCAAATCC	93.1918
sg_mMtf2_Tudor1_128_s	TGAGGACAGTTCCAAATCCT	137.269
sg_mMtf2_Tudor1_134_a	GATGTCCTTCCAGAGAACCC	290.91
sg_mMtf2_Tudor1_136_s	GTTCCAAATCCTGGGTTCTC	177.568
sg_mMtf2_Tudor1_140_s	CAAATCCTGGGTTCTCTGGA	1224.09
sg_mMtf2_Tudor1_153_s	CTCTGGAAGGACATCCAAAC	546.558
sg_mMtf2_Tudor1_162_s	GACATCCAAACAGGAGCCAC	488.627
sg_mMtf2_Tudor1_163_s	ACATCCAAACAGGAGCCACT	512.555
sg_mMtf2_Tudor1_34_s	GTCAAGATGTCTTAGCTAGA	5.0374
sg_mMtf2_Tudor1_42_s	GTCTTAGCTAGATGGTCAGA	18.8902
sg_mMtf2_Tudor1_57_s	TCAGATGGCTTGTTTTATCT	1.25935
sg_mPhf1_Tudor1_110_s	GGTGTGTCTGGTCCAGTTTG	1070.45
sg_mPhf1_Tudor1_111_a	ACTGGGAATCGTCCTCAAAC	312.319
sg_mPhf1_Tudor1_128_a	CTTCCATAGAACCAGAAACT	188.902
sg_mPhf1_Tudor1_129_a	CCTTCCATAGAACCAGAAAC	168.753
sg_mPhf1_Tudor1_136_s	ATTCCCAGTTTCTGGTTCTA	226.683
sg_mPhf1_Tudor1_140_s	CCAGTTTCTGGTTCTATGGA	100.748
sg_mPhf1_Tudor1_165_s	ATCAGCCCAGCTGCCCTCCC	9542.09
sg_mPhf1_Tudor1_166_s	TCAGCCCAGCTGCCCTCCCT	5552.47
sg_mPhf1_Tudor1_24_a	TCCATCTGGCCAGCACATCT	1382.77
sg_mPhf1_Tudor1_26_s	TTGGGAAGGCCAAGATGTGC	214.089
sg_mPhf1_Tudor1_34_s	GCCAAGATGTGCTGGCCAGA	766.944
sg_mPhf1_Tudor1_38_a	CAGCAGCCCATCAGTCCATC	4916.5
sg_mPhf1_Tudor1_42_s	GTGCTGGCCAGATGGACTGA	732.941
sg_mPhf1_Tudor1_43_s	TGCTGGCCAGATGGACTGAT	1224.09
sg_mPhf1_Tudor1_56_s	GACTGATGGGCTGCTGTACT	1352.54
sg_mPhf1_Tudor1_57_s	ACTGATGGGCTGCTGTACTT	714.051
sg_mPhf1_Tudor1_71_a	AGCACTGTCCACCTTTTTGA	454.625
sg_mPhf1_Tudor1_74_s	CTTGGGTACCATCAAAAAGG	202.755
sg_mPhf1_Tudor1_89_s	AAAGGTGGACAGTGCTCGAG	255.648
sg_mPhf1_Tudor1_98_s	CAGTGCTCGAGAGGTGTGTC	3070.29
sg_mPhf19_Tudor1_105_a	AATTATCTTCAAAAGTCACA	1.25935
sg_mPhf19_Tudor1_127_s	TTGAAGATAATTCCAAATAC	23.9276
sg_mPhf19_Tudor1_128_s	TGAAGATAATTCCAAATACT	16.3715
sg_mPhf19_Tudor1_136_s	ATTCCAAATACTGGGTCCTG	138.528
sg_mPhf19_Tudor1_140_s	CAAATACTGGGTCCTGTGGA	460.922
sg_mPhf19_Tudor1_141_a	CATGCTGGATGTCCTTCCAC	1132.15
sg_mPhf19_Tudor1_156_s	TGGAAGGACATCCAGCATGC	842.505
sg_mPhf19_Tudor1_164_s	CATCCAGCATGCTGGTGTTC	115.86
sg_mPhf19_Tudor1_165_s	ATCCAGCATGCTGGTGTTCC	700.198
sg_mPhf19_Tudor1_31_s	AGGGACAGTTCGTGCTATGC	1314.76
sg_mPhf19_Tudor1_34_s	GACAGTTCGTGCTATGCAGG	1653.53
sg_mPhf19_Tudor1_42_s	GTGCTATGCAGGTGGACAGA	549.076
sg_mPhf19_Tudor1_43_s	TGCTATGCAGGTGGACAGAC	561.67
sg_mPhf19_Tudor1_57_s	ACAGACGGGCTATATTACCT	1.25935
sg_mPhf19_Tudor1_63_a	TGACCCGCTTGATCTTGCCA	4194.89
sg_mPhf19_Tudor1_70_s	ATTACCTTGGCAAGATCAAG	1.25935
sg_mPhf19_Tudor1_71_s	TTACCTTGGCAAGATCAAGC	307.281
sg_mPhf19_Tudor1_91_a	GTCACAAGGCAGCTTTGCTT	847.542
sg_mPhf20_Tudor1_111_a	GATGGTTCCAACGCTTGAAA	47.8553
sg_mPhf20_Tudor1_115_s	TTCTCATCCATTTCAAGCGT	173.79
sg_mPhf20_Tudor1_129_a	AAAACCACTCATCGTAACGA	119.638
sg_mPhf20_Tudor1_136_s	GGAACCATCGTTACGATGAG	206.533
sg_mPhf20_Tudor1_145_s	GTTACGATGAGTGGTTTTGC	226.683
sg_mPhf20_Tudor1_146_s	TTACGATGAGTGGTTTTGCT	198.977
sg_mPhf20_Tudor1_23_s	CTTTGAAGTGGGAGCCCAGT	3490.92
sg_mPhf20_Tudor1_27_a	AACGGTCCCGAGCTTCCAAC	1217.79
sg_mPhf20_Tudor1_31_s	TGGGAGCCCAGTTGGAAGCT	1192.6
sg_mPhf20_Tudor1_32_s	GGGAGCCCAGTTGGAAGCTC	1021.33
sg_mPhf20_Tudor1_45_a	CTGGATACCAGTTTTTTAAA	1.25935
sg_mPhf20_Tudor1_49_s	CTCGGGACCGTTTAAAAAAC	308.541
sg_mPhf20_Tudor1_64_a	TCAATGTCTTCAATATGAGC	11.3341
sg_mPhf20_Tudor1_87_s	GAAGACATTGACTACGAAGA	31.4837
sg_mPhf20_Tudor1_88_s	AAGACATTGACTACGAAGAA	1.25935
sg_mPhf20_Tudor2_111_s	TACACTGTGAAATTTTATGA	1.25935
sg_mPhf20_Tudor2_24_a	ACCAGCAAGCAAGCACTTGC	1797.09
sg_mPhf20_Tudor2_34_s	ACCAGCAAGTGCTTGCTTGC	323.653
sg_mPhf20_Tudor2_64_a	TTCACAGCAGTGACTCTGGC	2955.69
sg_mPhf20_Tudor2_68_a	CTTGTTCACAGCAGTGACTC	1695.08
sg_mPhf20_Tudor2_80_s	CAGAGTCACTGCTGTGAACA	425.66
sg_mPhf20_Tudor2_84_s	GTCACTGCTGTGAACAAGGA	266.982
sg_mPhf20l1_Tudor1_111_a	GATGACTCCAGCGCTCAAAA	658.64
sg_mPhf20l1_Tudor1_115_s	TGCTAGTCCATTTTGAGCGC	1478.48
sg_mPhf20l1_Tudor1_136_s	GGAGTCATCGATATGATGAG	68.0049
sg_mPhf20l1_Tudor1_145_s	GATATGATGAGTGGATTTAC	37.7805
sg_mPhf20l1_Tudor1_146_s	ATATGATGAGTGGATTTACT	56.6707
sg_mPhf20l1_Tudor1_157_s	GGATTTACTGGGACAGCAAC	322.393
sg_mPhf20l1_Tudor1_23_s	TTTTGAGATTGGTGCTCGTT	309.8
sg_mPhf20l1_Tudor1_26_s	TGAGATTGGTGCTCGTTTGG	1255.57
sg_mPhf20l1_Tudor1_32_s	TGGTGCTCGTTTGGAGGCAC	730.422
sg_mPhf20l1_Tudor1_49_s	CACTGGACTACTTACAGAAA	28.965
sg_mPhf20l1_Tudor1_64_a	TCAATTTTTTCAATTCGGGA	1.25935
sg_mPhf20l1_Tudor1_68_a	ATAATCAATTTTTTCAATTC	1.25935
sg_mPhf20l1_Tudor1_69_a	CATAATCAATTTTTTCAATT	1.25935
sg_mPhf20l1_Tudor1_87_s	GAAAAAATTGATTATGAAGA	1.25935
sg_mPhf20l1_Tudor1_88_s	AAAAAATTGATTATGAAGAA	1.25935
sg_mPhf20l1_Tudor2_111_s	TTCACAGTTCAGTTTTATGA	41.5585
sg_mPhf20l1_Tudor2_129_a	TGTGCATTCTTTTTAAACAA	1.25935
sg_mPhf20l1_Tudor2_158_s	GCACATTAAAGCCATGCCTG	1662.34
sg_mPhf20l1_Tudor2_26_s	TAAAGCTGGAGAAGAAGTAC	1.25935
sg_mPhf20l1_Tudor2_34_s	GAGAAGAAGTACTGGCTCGT	413.067
sg_mPhf20l1_Tudor2_63_a	TAATTGCTTCAATCTTGGCA	1.25935
sg_mPhf20l1_Tudor2_64_a	TTAATTGCTTCAATCTTGGC	178.828
sg_mPhf20l1_Tudor2_68_a	TTTGTTAATTGCTTCAATCT	1.25935
sg_mPhf20l1_Tudor2_84_s	ATTGAAGCAATTAACAAAGA	1.25935
sg_mRnf17_Tudor1_107_s	GGAAGTAGAAGTTAAATATG	6.29675
sg_mRnf17_Tudor1_114_s	GAAGTTAAATATGTGGACTT	17.6309
sg_mRnf17_Tudor1_13_a	ACACAGGCTTGATTCTGAAG	99.4886
sg_mRnf17_Tudor1_148_s	AAATAACACTTAAAGATATG	1.25935
sg_mRnf17_Tudor1_158_s	TAAAGATATGCGGAAAATAA	1.25935
sg_mRnf17_Tudor1_29_a	ATCTTCAAATTTAGCTACAC	1.25935
sg_mRnf17_Tudor1_42_s	TGTGTAGCTAAATTTGAAGA	1.25935
sg_mRnf17_Tudor1_49_s	CTAAATTTGAAGATGGAATC	122.157
sg_mRnf17_Tudor1_69_s	TGGTATCGTGCAAAAGTGAT	98.2292
sg_mRnf17_Tudor1_78_s	GCAAAAGTGATCGGATTGCC	1162.38
sg_mRnf17_Tudor1_85_s	TGATCGGATTGCCTGGACAT	443.291
sg_mRnf17_Tudor1_86_s	GATCGGATTGCCTGGACATC	1341.21
sg_mRnf17_Tudor2_117_s	GAGGTCTTGCTTTATGATGT	41.5585
sg_mRnf17_Tudor2_32_s	TGATATGCACTGCGCTGTTA	175.05
sg_mRnf17_Tudor2_45_a	TTCGCCACTGATTTTTAGCT	1122.08
sg_mRnf17_Tudor2_46_a	CTTCGCCACTGATTTTTAGC	638.49
sg_mRnf17_Tudor2_52_s	AGGTCCCAGCTAAAAATCAG	241.795
sg_mRnf17_Tudor2_60_s	GCTAAAAATCAGTGGCGAAG	264.463
sg_mRnf17_Tudor2_72_a	CTGTAACCATTCTGAGAATC	42.8179
sg_mRnf17_Tudor2_77_s	AAGAGGCCAGATTCTCAGAA	62.9675
sg_mRnf17_Tudor2_92_s	CAGAATGGTTACAGACAAAC	95.7105
sg_mRnf17_Tudor2_98_s	GGTTACAGACAAACTGGTAG	1.25935
sg_mRnf17_Tudor3_105_a	TGAACCCATGATCTAAATAC	6.29675
sg_mRnf17_Tudor3_11_a	ACAAGGCTCTCCCTTTTTCC	722.866
sg_mRnf17_Tudor3_111_s	AGGGTCCAGTATTTAGATCA	25.187
sg_mRnf17_Tudor3_112_s	GGGTCCAGTATTTAGATCAT	27.7057
sg_mRnf17_Tudor3_139_a	ATAGGATACAGATGACATTG	1.25935
sg_mRnf17_Tudor3_28_a	TCAGATCCTCTCACTGCACA	443.291
sg_mRnf17_Tudor3_33_s	GGAGAGCCTTGTGCAGTGAG	1554.04
sg_mRnf17_Tudor3_49_s	TGAGAGGATCTGATACTTTG	74.3016
sg_mRnf17_Tudor3_57_s	TCTGATACTTTGTGGTACCG	307.281
sg_mRnf17_Tudor3_63_a	CAACCTCCATAACTTTGCCA	352.618
sg_mRnf17_Tudor3_68_s	GTGGTACCGTGGCAAAGTTA	289.65
sg_mRnf17_Tudor3_71_s	GTACCGTGGCAAAGTTATGG	235.498
sg_mRnf17_Tudor3_77_s	TGGCAAAGTTATGGAGGTTG	190.162
sg_mRnf17_Tudor3_81_s	AAAGTTATGGAGGTTGTGGG	51.6333
sg_mRnf17_Tudor3_91_s	AGGTTGTGGGAGGCACCATC	2412.91
sg_mRnf17_Tudor3_95_a	ATCTAAATACTGGACCCTGA	94.4512
sg_mRnf17_Tudor4_101_s	ATTTAACCCTTTATCTGTCC	68.0049
sg_mRnf17_Tudor4_108_a	CATAATCAACAAACAGTACC	7.55609
sg_mRnf17_Tudor4_120_s	CTGGTACTGTTTGTTGATTA	239.276
sg_mRnf17_Tudor4_28_a	TCAGCATATTCTGCAAGGCA	20.1496
sg_mRnf17_Tudor4_33_a	AACCATCAGCATATTCTGCA	71.7829
sg_mRnf17_Tudor4_42_s	TGCCTTGCAGAATATGCTGA	122.157
sg_mRnf17_Tudor4_49_s	CAGAATATGCTGATGGTTTG	209.052
sg_mRnf17_Tudor4_80_a	TAAAGGGTTAAATTCTTTAA	1.25935
sg_mRnf17_Tudor4_96_a	ACAGTACCAGGACAGATAAA	1.25935
sg_mRnf17_Tudor4_97_a	AACAGTACCAGGACAGATAA	39.0398
sg_mSetdb1_Tudor1_129_s	TTTTTAATTTTTTTTGATGA	1.25935
sg_mSetdb1_Tudor1_149_a	AAGCTCTGACTGAGTGACAT	32.7431
sg_mSetdb1_Tudor1_23_s	GCTGTTTGTGGGCAGTCGAG	1518.78
sg_mSetdb1_Tudor1_26_s	GTTTGTGGGCAGTCGAGTGG	2190.01
sg_mSetdb1_Tudor1_38_a	CTGATTTCCATCTTTGTACT	190.162
sg_mSetdb1_Tudor1_42_s	GTGGTGGCCAAGTACAAAGA	264.463
sg_mSetdb1_Tudor1_50_s	CAAGTACAAAGATGGAAATC	15.1122
sg_mSetdb1_Tudor1_55_s	ACAAAGATGGAAATCAGGTC	1.25935
sg_mSetdb1_Tudor1_66_s	AATCAGGTCTGGCTTTATGC	196.458
sg_mSetdb1_Tudor1_92_a	GAGCTTGTTCTTGACGTTAG	298.466
sg_mSetdb1_Tudor1_94_a	CTGAGCTTGTTCTTGACGTT	1004.96
sg_mSetdb1_Tudor2_101_s	CCTAGTCAGGATCCTCTTTC	175.05
sg_mSetdb1_Tudor2_102_a	ATCTTTTGTCATCCAGAAAG	1.25935
sg_mSetdb1_Tudor2_121_s	TGGATGACAAAAGATGTGAG	64.2268
sg_mSetdb1_Tudor2_132_s	AGATGTGAGTGGATATATCG	1.25935
sg_mSetdb1_Tudor2_146_s	ATATCGAGGCTCTACACGCC	695.161
sg_mSetdb1_Tudor2_34_s	GGCAGCTTATCAAGACTGAG	382.842
sg_mSetdb1_Tudor2_35_s	GCAGCTTATCAAGACTGAGT	28.965
sg_mSetdb1_Tudor2_39_s	CTTATCAAGACTGAGTGGGA	292.169
sg_mSetdb1_Tudor2_46_s	AGACTGAGTGGGAAGGCACA	1431.88
sg_mSetdb1_Tudor2_49_s	CTGAGTGGGAAGGCACATGG	2598.04
sg_mSetdb1_Tudor2_68_s	GTGGAAGTCTCGAGTTGAAG	622.118
sg_mSetdb1_Tudor2_71_s	GAAGTCTCGAGTTGAAGAGG	225.423
sg_mSetdb1_Tudor2_75_s	TCTCGAGTTGAAGAGGTGGA	197.718
sg_mSetdb1_Tudor2_88_s	AGGTGGATGGCAGCCTAGTC	1251.79
sg_mSetdb1_Tudor2_90_a	CCAGAAAGAGGATCCTGACT	614.562
sg_mSgf29_Tudor1_20_a	AGCCACCTTGTCTCCAGGTT	142.306
sg_mSgf29_Tudor1_25_a	CTAGCAGCCACCTTGTCTCC	1245.5
sg_mSgf29_Tudor1_29_s	GGCCAAACCTGGAGACAAGG	476.034
sg_mSgf29_Tudor1_37_s	CTGGAGACAAGGTGGCTGCT	1623.3
sg_mSgf29_Tudor1_38_s	TGGAGACAAGGTGGCTGCTA	1071.71
sg_mSgf29_Tudor1_44_s	CAAGGTGGCTGCTAGGGTGA	7058.65
sg_mSgf29_Tudor1_50_s	GGCTGCTAGGGTGAAGGCTG	4968.13
sg_mSgf29_Tudor1_54_s	GCTAGGGTGAAGGCTGTGGA	760.647
sg_mSgf29_Tudor1_56_s	TAGGGTGAAGGCTGTGGAAG	1988.51
sg_mSgf29_Tudor1_67_s	CTGTGGAAGGGGATGAACAG	2537.59
sg_mSgf29_Tudor1_81_a	TGTAACTGACTACTTCAGCT	435.735
sg_mSgf29_Tudor1_105_a	CCTCATACTTGTTGGTAGCA	107.045
sg_mSgf29_Tudor1_113_a	GTCGTCTACCTCATACTTGT	36.5211
sg_mSgf29_Tudor1_116_s	CCATGCTACCAACAAGTATG	74.3016
sg_mSgf29_Tudor1_138_s	GTAGACGACATTGATGAAGA	25.187
sg_mSgf29_Tudor1_164_a	GATGATGCGCCGACGGCTCA	1.25935
sg_mSgf29_Tudor1_166_s	AGAGACACACCCTGAGCCGT	1450.77
sg_mSgf29_Tudor1_171_a	GCAGTGGGATGATGCGCCGA	166.234
sg_mSgf29_Tudor2_186_a	TAGCTTTCCACTGGGGCAGT	4073.99
sg_mSgf29_Tudor2_190_s	GCATCATCCCACTGCCCCAG	3664.71
sg_mSgf29_Tudor2_193_a	TCAGGGTTAGCTTTCCACTG	802.205
sg_mSgf29_Tudor2_195_a	TCTCAGGGTTAGCTTTCCAC	1435.66
sg_mSgf29_Tudor2_210_a	AGGCCTCAGGGTCTGTCTCA	769.462
sg_mSgf29_Tudor2_211_a	AAGGCCTCAGGGTCTGTCTC	2254.23
sg_mSgf29_Tudor2_218_s	TAACCCTGAGACAGACCCTG	1872.65
sg_mSgf29_Tudor2_222_a	CCTTCTGGAACAAGGCCTCA	222.905
sg_mSgf29_Tudor2_223_a	TCCTTCTGGAACAAGGCCTC	1746.72
sg_mSgf29_Tudor2_230_a	CAGCTGCTCCTTCTGGAACA	47.8553
sg_mSgf29_Tudor2_233_s	CCCTGAGGCCTTGTTCCAGA	1780.72
sg_mSgf29_Tudor2_237_a	CCAGCACCAGCTGCTCCTTC	6740.04
sg_mSgf29_Tudor2_242_s	CTTGTTCCAGAAGGAGCAGC	89.4138
sg_mSgf29_Tudor2_248_s	CCAGAAGGAGCAGCTGGTGC	36.5211
sg_mSgf29_Tudor2_260_a	GCAGGTGGTCTGGGGATATA	535.223
sg_mSgf29_Tudor2_261_a	AGCAGGTGGTCTGGGGATAT	477.293
sg_mSgf29_Tudor2_268_a	CGGTAGAAGCAGGTGGTCTG	2270.61
sg_mSgf29_Tudor2_270_a	CACGGTAGAAGCAGGTGGTC	333.728
sg_mSgf29_Tudor2_275_a	CAGGGCACGGTAGAAGCAGG	1530.11
sg_mSgf29_Tudor2_278_a	GATCAGGGCACGGTAGAAGC	925.622
sg_mSgf29_Tudor2_288_a	GTGGGGTGTGGATCAGGGCA	3890.13
sg_mSgf29_Tudor2_293_a	CTGTGGTGGGGTGTGGATCA	3900.2
sg_mSgf29_Tudor2_294_a	TCTGTGGTGGGGTGTGGATC	207.793
sg_mSgf29_Tudor2_300_a	GAGGCCTCTGTGGTGGGGTG	334.987
sg_mSgf29_Tudor2_305_a	ATCCTGAGGCCTCTGTGGTG	3924.13
sg_mSgf29_Tudor2_307_a	TCATCCTGAGGCCTCTGTGG	2193.79
sg_mSgf29_Tudor2_310_a	TAGTCATCCTGAGGCCTCTG	2734.05
sg_mSgf29_Tudor2_314_s	CACCCCACCACAGAGGCCTC	829.911
sg_mSgf29_Tudor2_319_a	AGGACTGAGTAGTCATCCTG	1594.34
sg_mSgf29_Tudor2_339_a	CATAAGAGGTGTCTTCAAAC	2110.67
sg_mSgf29_Tudor2_353_a	GGAGTAGCCATCTGCATAAG	1188.83
sg_mSgf29_Tudor2_357_s	GAAGACACCTCTTATGCAGA	1154.82
sg_mSgf29_Tudor2_374_a	CTGGGCCACATTGAGGGGAG	919.325
sg_mSgf29_Tudor2_376_a	CTCTGGGCCACATTGAGGGG	809.761
sg_mSgf29_Tudor2_379_a	TACCTCTGGGCCACATTGAG	7014.57
sg_mSgf29_Tudor2_381_a	CGTACCTCTGGGCCACATTG	18.8902
sg_mSgf29_Tudor2_388_s	CTCCCCTCAATGTGGCCCAG	282.094
sg_mSgf29_Tudor2_392_a	ACAAGCCACCACGTACCTCT	2.5187
sg_mSgf29_Tudor2_395_s	CAATGTGGCCCAGAGGTACG	1399.14
sg_mSgf29_Tudor2_398_s	TGTGGCCCAGAGGTACGTGG	3873.76
sg_mSgf29_Tudor2_407_s	GAGGTACGTGGTGGCTTGTA	258.167
sg_mSmn1_Tudor1_104_a	TCCAGTATAAACCACGACAC	156.159
sg_mSmn1_Tudor1_114_s	ACCTGTGTCGTGGTTTATAC	18.8902
sg_mSmn1_Tudor1_120_s	GTCGTGGTTTATACTGGATA	1.25935
sg_mSmn1_Tudor1_131_s	TACTGGATATGGAAACAGAG	12.5935
sg_mSmn1_Tudor1_159_a	CTTCACAGGTCGGGGAAAGT	2105.63
sg_mSmn1_Tudor1_34_s	GTGACAAGTGTTCTGCTGTT	217.867
sg_mSmn1_Tudor1_45_s	TCTGCTGTTTGGTCAGAAGA	16.3715
sg_mSmn1_Tudor1_66_a	CAATGGACGTAATAGTAGCT	78.0796
sg_mSmn1_Tudor1_67_a	TCAATGGACGTAATAGTAGC	1.25935
sg_mSmn1_Tudor1_83_a	GGTTTCTCTCTTAAAGTCAA	12.5935
sg_mSmndc1_Tudor1_104_a	AACAGCAAAGGTGATTGCAG	49.1146
sg_mSmndc1_Tudor1_116_a	GGCATTGCCATAAACAGCAA	37.7805
sg_mSmndc1_Tudor1_120_s	GCAATCACCTTTGCTGTTTA	64.2268
sg_mSmndc1_Tudor1_137_a	GTTCAGCAATGGCGTCACTT	304.762
sg_mSmndc1_Tudor1_148_a	ACAGGCTTGAGGTTCAGCAA	295.947
sg_mSmndc1_Tudor1_159_a	TTCCTTCTTCTACAGGCTTG	5.0374
sg_mSmndc1_Tudor1_168_s	AACCTCAAGCCTGTAGAAGA	36.5211
sg_mSmndc1_Tudor1_172_s	TCAAGCCTGTAGAAGAAGGA	57.9301
sg_mSmndc1_Tudor1_26_s	GAAAGTAGGGGACAAGTGCA	531.445
sg_mSmndc1_Tudor1_34_s	GGGACAAGTGCATGGCCGTG	2400.32
sg_mSmndc1_Tudor1_38_a	CTGTCCGTCTTCACTCCACA	2940.58
sg_mSmndc1_Tudor1_45_s	ATGGCCGTGTGGAGTGAAGA	1168.68
sg_mSmndc1_Tudor1_62_s	AGACGGACAGTGTTACGAAG	1507.44
sg_mSmndc1_Tudor1_90_s	GAAGAGATAGATGAAGAAAA	1.25935
sg_mSnd1_Tudor1_11_a	GCAGAACTCTCCCCGGCGGG	1770.64
sg_mSnd1_Tudor1_114_s	CATGTCTTCTACATCGACTA	32.7431
sg_mSnd1_Tudor1_138_a	TGCCCAGGCGGGTGGATGGC	3552.62
sg_mSnd1_Tudor1_142_a	AGGGTGCCCAGGCGGGTGGA	1897.84
sg_mSnd1_Tudor1_146_a	TGGTAGGGTGCCCAGGCGGG	1176.23
sg_mSnd1_Tudor1_149_a	AGGTGGTAGGGTGCCCAGGC	1337.43
sg_mSnd1_Tudor1_15_a	CAATGCAGAACTCTCCCCGG	2601.82
sg_mSnd1_Tudor1_153_a	AGGCAGGTGGTAGGGTGCCC	4204.97
sg_mSnd1_Tudor1_18_a	TGGCAATGCAGAACTCTCCC	1278.24
sg_mSnd1_Tudor1_38_a	CCATTCTCCATCTACAAATT	258.167
sg_mSnd1_Tudor1_42_s	TGCATTGCCAAATTTGTAGA	60.4488
sg_mSnd1_Tudor1_49_s	CCAAATTTGTAGATGGAGAA	1.25935
sg_mSnd1_Tudor1_61_s	ATGGAGAATGGTACCGCGCC	1599.37
sg_mSnd1_Tudor1_63_a	CCACCTTTTCTACCCGGGCG	3605.52
sg_mSnd1_Tudor1_68_a	GGACTCCACCTTTTCTACCC	3285.64
sg_mSnd1_Tudor1_71_s	GTACCGCGCCCGGGTAGAAA	2088
sg_mSnd1_Tudor1_74_s	CCGCGCCCGGGTAGAAAAGG	18644.7
sg_mSnd1_Tudor1_89_a	GAAGACATGCACTTTGGCAG	504.999
sg_mSnd1_Tudor1_91_a	TAGAAGACATGCACTTTGGC	54.152
sg_mSnd1_Tudor1_95_a	GATGTAGAAGACATGCACTT	22.6683
sg_mSpin1_Tudor1_100_a	TACTTTATAAGATACAGGGA	1.25935
sg_mSpin1_Tudor1_104_a	ATCGTACTTTATAAGATACA	6.29675
sg_mSpin1_Tudor1_105_a	CATCGTACTTTATAAGATAC	1.25935
sg_mSpin1_Tudor1_117_s	CTGTATCTTATAAAGTACGA	8.81544
sg_mSpin1_Tudor1_135_s	GATGGATTTGACTGTGTTTA	30.2244
sg_mSpin1_Tudor1_152_s	TTATGGACTAGAACTTAATA	1.25935
sg_mSpin1_Tudor1_173_s	GGATGAAAGAGTTTCTGCAC	47.8553
sg_mSpin1_Tudor1_24_a	TGCCCTCTCTCCATCCATGC	1360.1
sg_mSpin1_Tudor1_25_s	GCTGCAGGATCCAGCATGGA	1115.78
sg_mSpin1_Tudor1_32_s	GATCCAGCATGGATGGAGAG	308.541
sg_mSpin1_Tudor1_33_s	ATCCAGCATGGATGGAGAGA	15.1122
sg_mSpin1_Tudor1_39_s	CATGGATGGAGAGAGGGCAA	749.313
sg_mSpin1_Tudor1_51_a	TCCCCTTCCACTGGGTAACA	688.864
sg_mSpin1_Tudor1_55_s	GCAATGGCCCTGTTACCCAG	331.209
sg_mSpin1_Tudor1_59_a	CAGGACAGTCCCCTTCCACT	1241.72
sg_mSpin1_Tudor1_61_s	GCCCTGTTACCCAGTGGAAG	2328.54
sg_mSpin1_Tudor1_71_s	CCAGTGGAAGGGGACTGTCC	5549.95
sg_mSpin1_Tudor1_77_s	GAAGGGGACTGTCCTGGACC	960.883
sg_mSpin1_Tudor1_78_a	GATTCACAGGCACCTGGTCC	1552.78
sg_mSpin1_Tudor1_84_a	GGGAAGGATTCACAGGCACC	474.775
sg_mSpin1_Tudor1_91_a	AGATACAGGGAAGGATTCAC	2.5187
sg_mSpin1_Tudor2_119_a	CAAGACAGGGTCTTTCTCAT	284.613
sg_mSpin1_Tudor2_132_a	GCTGGTACATGTACAAGACA	1.25935
sg_mSpin1_Tudor2_133_a	AGCTGGTACATGTACAAGAC	1.25935
sg_mSpin1_Tudor2_150_a	CTTTGTAGTCATCGAGGAGC	743.016
sg_mSpin1_Tudor2_156_a	CGCCTTCTTTGTAGTCATCG	1472.18
sg_mSpin1_Tudor2_165_s	CTCCTCGATGACTACAAAGA	99.4886
sg_mSpin1_Tudor2_35_s	GGAGCACATGTTTGAGACAG	439.513
sg_mSpin1_Tudor2_39_s	CACATGTTTGAGACAGAGGA	331.209
sg_mSpin1_Tudor2_55_s	AGGACGGCTCTAAAGATGAG	227.942
sg_mSpin1_Tudor2_58_s	ACGGCTCTAAAGATGAGTGG	436.994
sg_mSpin1_Tudor2_61_s	GCTCTAAAGATGAGTGGAGG	395.436
sg_mSpin1_Tudor2_65_s	TAAAGATGAGTGGAGGGGGA	2.5187
sg_mSpin1_Tudor2_71_s	TGAGTGGAGGGGGATGGTCT	817.318
sg_mSpin1_Tudor2_76_s	GGAGGGGGATGGTCTTGGCA	1297.13
sg_mSpin1_Tudor2_77_s	GAGGGGGATGGTCTTGGCAC	580.56
sg_mSpin1_Tudor2_91_a	TAAAACCATGTGTTCATGAC	1.25935
sg_mSpin1_Tudor2_97_s	GGGCGCCTGTCATGAACACA	1075.48
sg_mSpin1_Tudor3_123_a	CCAAATCGTAGACGTAAATA	86.8951
sg_mSpin1_Tudor3_134_s	CCATATTTACGTCTACGATT	154.9
sg_mSpin1_Tudor3_32_a	CCTTTTCGAGCCGTCTTCTT	2648.41
sg_mSpin1_Tudor3_33_s	GTGGAATATGCCAAAGAAGA	1.25935
sg_mSpin1_Tudor3_43_s	CCAAAGAAGACGGCTCGAAA	118.379
sg_mSpin1_Tudor3_48_s	GAAGACGGCTCGAAAAGGAC	987.33
sg_mSpin1_Tudor3_53_s	CGGCTCGAAAAGGACTGGCA	4817.01
sg_mSpin1_Tudor3_69_a	AGGGCTTGGCCTCTACTTGG	1098.15
sg_mSpin1_Tudor3_72_a	CAGAGGGCTTGGCCTCTACT	401.732
sg_mSpin1_Tudor3_83_a	GATGAAATAGACAGAGGGCT	64.2268
sg_mSpin1_Tudor3_88_a	AACTTGATGAAATAGACAGA	1.25935
sg_mSpin1_Tudor3_89_a	AAACTTGATGAAATAGACAG	10.0748
sg_mStk31_Tudor1_105_s	CTGGTGAGGTACATTGACTA	222.905
sg_mStk31_Tudor1_135_a	GAATTTCTACTATATCAGAT	1.25935
sg_mStk31_Tudor1_152_s	TGATATAGTAGAAATTCCTC	1.25935
sg_mStk31_Tudor1_40_s	TGTTTTCTGAAGATAAGTGC	40.2992
sg_mStk31_Tudor1_86_s	TATCAGCGATGATAAGTGCC	225.423
sg_mStk31_Tudor1_91_s	GCGATGATAAGTGCCTGGTG	2322.24
sg_mStk31_Tudor1_93_a	CATAGTCAATGTACCTCACC	248.092
sg_mTdrd1_Tudor1_107_a	ATAGTCAATGTACAGGACGT	1.25935
sg_mTdrd1_Tudor1_108_a	CATAGTCAATGTACAGGACG	80.5983
sg_mTdrd1_Tudor1_114_a	CGTTCCCATAGTCAATGTAC	238.017
sg_mTdrd1_Tudor1_120_s	CACGTCCTGTACATTGACTA	230.461
sg_mTdrd1_Tudor1_121_s	ACGTCCTGTACATTGACTAT	12.5935
sg_mTdrd1_Tudor1_128_s	GTACATTGACTATGGGAACG	90.6731
sg_mTdrd1_Tudor1_13_a	ACACAAACTTCCCCCTTAAC	23.9276
sg_mTdrd1_Tudor1_147_a	GCGGGTGAACGCTGTCTATC	2596.78
sg_mTdrd1_Tudor1_148_a	AGCGGGTGAACGCTGTCTAT	696.42
sg_mTdrd1_Tudor1_168_s	AGCGTTCACCCGCTGAGCAG	3303.27
sg_mTdrd1_Tudor1_38_a	GGTCTGATCAACTGTGTATT	12.5935
sg_mTdrd1_Tudor1_52_s	AATACACAGTTGATCAGACC	8.81544
sg_mTdrd1_Tudor1_59_a	TTGTACTATGGCTCTGTTCC	50.374
sg_mTdrd1_Tudor1_71_a	CACATCCACGGCTTGTACTA	1982.22
sg_mTdrd1_Tudor1_77_s	CAGAGCCATAGTACAAGCCG	2632.04
sg_mTdrd1_Tudor1_83_a	CTTCCTCTGCAGCACATCCA	3317.13
sg_mTdrd1_Tudor1_91_s	AAGCCGTGGATGTGCTGCAG	2649.67
sg_mTdrd1_Tudor1_95_s	CGTGGATGTGCTGCAGAGGA	1091.86
sg_mTdrd1_Tudor2_11_a	AGCACAGCACACGTCCCCAA	919.325
sg_mTdrd1_Tudor2_111_s	CTGGTTGGATATGTCGATTA	167.493
sg_mTdrd1_Tudor2_112_s	TGGTTGGATATGTCGATTAT	17.6309
sg_mTdrd1_Tudor2_35_s	GTGCTGTGCTCAGTTCTCAG	1591.82
sg_mTdrd1_Tudor2_46_s	AGTTCTCAGAGGATGATCAG	36.5211
sg_mTdrd1_Tudor2_59_s	TGATCAGTGGTACCGCGCCT	2312.16
sg_mTdrd1_Tudor2_60_a	CGTAGGCCAGAACCGAGGCG	4157.11
sg_mTdrd1_Tudor2_65_a	AGAAGCGTAGGCCAGAACCG	2969.55
sg_mTdrd1_Tudor2_77_a	GACAGATTCTTCAGAAGCGT	23.9276
sg_mTdrd1_Tudor2_92_s	CGCTTCTGAAGAATCTGTCC	3298.24
sg_mTdrd1_Tudor2_96_s	TCTGAAGAATCTGTCCTGGT	250.61
sg_mTdrd1_Tudor2_99_a	CATAATCGACATATCCAACC	205.274
sg_mTdrd1_Tudor3_110_s	GAATGTTAAAGTCCACTTTG	62.9675
sg_mTdrd1_Tudor3_111_a	CATTTCCGTAATCCACAAAG	177.568
sg_mTdrd1_Tudor3_117_s	AAAGTCCACTTTGTGGATTA	1.25935
sg_mTdrd1_Tudor3_146_a	TATCGCCTGGAGTTGGTCTG	1923.03
sg_mTdrd1_Tudor3_152_s	AGTTACCACAGACCAACTCC	147.344
sg_mTdrd1_Tudor3_153_a	GTGGTAATATCGCCTGGAGT	491.146
sg_mTdrd1_Tudor3_28_a	CCTGAAAAAAAGGCACAGCA	535.223
sg_mTdrd1_Tudor3_38_a	GTTGCCGTCACCTGAAAAAA	144.825
sg_mTdrd1_Tudor3_39_s	CCTTGCTGTGCCTTTTTTTC	342.543
sg_mTdrd1_Tudor3_45_s	TGTGCCTTTTTTTCAGGTGA	142.306
sg_mTdrd1_Tudor3_52_s	TTTTTTCAGGTGACGGCAAC	91.9325
sg_mTdrd1_Tudor3_58_s	CAGGTGACGGCAACTGGTAC	1221.57
sg_mTdrd1_Tudor3_59_s	AGGTGACGGCAACTGGTACC	652.343
sg_mTdrd1_Tudor3_66_a	AGATCTCCTTGACTAGAGCC	298.466
sg_mTdrd1_Tudor3_71_s	CTGGTACCGGGCTCTAGTCA	2492.25
sg_mTdrd1_Tudor3_87_s	GTCAAGGAGATCTTACCAAG	25.187
sg_mTdrd1_Tudor3_91_a	TGGACTTTAACATTCCCACT	83.117
sg_mTdrd1_Tudor4_114_s	AAAGTTCTCTACGCAGATTA	7.55609
sg_mTdrd1_Tudor4_13_a	CAGCACGCGTCGCCGGTCCG	19133.3
sg_mTdrd1_Tudor4_137_a	CTGCACTCTGGAAAGAGGCA	714.051
sg_mTdrd1_Tudor4_138_a	GCTGCACTCTGGAAAGAGGC	902.953
sg_mTdrd1_Tudor4_142_a	ATGGGCTGCACTCTGGAAAG	1214.01
sg_mTdrd1_Tudor4_149_a	GGCTGGGATGGGCTGCACTC	5126.81
sg_mTdrd1_Tudor4_20_a	CTTAGCACAGCACGCGTCGC	1695.08
sg_mTdrd1_Tudor4_52_s	AGTACACAAATGATGACTTC	1.25935
sg_mTdrd1_Tudor4_58_s	CAAATGATGACTTCTGGTAC	113.341
sg_mTdrd1_Tudor4_59_s	AAATGATGACTTCTGGTACC	230.461
sg_mTdrd1_Tudor4_66_a	ACGTTTCCAGAACAATGGCC	420.623
sg_mTdrd1_Tudor4_71_a	TTCCGACGTTTCCAGAACAA	168.753
sg_mTdrd1_Tudor4_80_s	GGCCATTGTTCTGGAAACGT	846.283
sg_mTdrd12_Tudor1_101_s	CTCTTCTGCAGACCATTACC	2667.3
sg_mTdrd12_Tudor1_102_a	GGAAACACTCTGCCAGGTAA	324.912
sg_mTdrd12_Tudor1_108_a	CGACCAGGAAACACTCTGCC	4524.84
sg_mTdrd12_Tudor1_116_s	TTACCTGGCAGAGTGTTTCC	623.378
sg_mTdrd12_Tudor1_123_a	TATACTTGGCAAAATCGACC	152.381
sg_mTdrd12_Tudor1_137_a	AGATTTTACTGGAATATACT	1.25935
sg_mTdrd12_Tudor1_148_a	CGGATGTTTTTAGATTTTAC	300.984
sg_mTdrd12_Tudor1_26_s	GGAAGAAGGGCAGGTGTGTG	1127.12
sg_mTdrd12_Tudor1_38_s	GGTGTGTGTGGTGTACTGCC	2314.68
sg_mTdrd12_Tudor1_45_a	TGCACCAGCACTTCAGCTCC	2125.78
sg_mTdrd12_Tudor1_52_s	ACTGCCAGGAGCTGAAGTGC	1933.1
sg_mTdrd12_Tudor1_58_s	AGGAGCTGAAGTGCTGGTGC	1774.42
sg_mTdrd12_Tudor1_59_s	GGAGCTGAAGTGCTGGTGCA	919.325
sg_mTdrd12_Tudor1_83_a	ATGGTCTGCAGAAGAGATGA	74.3016
sg_mTdrd3_Tudor1_113_s	GACAGCGGTCGTTAAGTTCA	382.842
sg_mTdrd3_Tudor1_120_s	GTCGTTAAGTTCACGGACTA	50.374
sg_mTdrd3_Tudor1_134_s	GGACTACGGCAACTATGAAG	355.136
sg_mTdrd3_Tudor1_170_s	TATCAAGCCTGTTCAGACAG	12.5935
sg_mTdrd3_Tudor1_19_a	AGTGCAAAACATTCATCGCC	492.405
sg_mTdrd3_Tudor1_37_s	ATGAATGTTTTGCACTTTAT	1.25935
sg_mTdrd3_Tudor1_38_s	TGAATGTTTTGCACTTTATT	13.8528
sg_mTdrd3_Tudor1_66_a	GCAAGGCTTCAACTTCTGCT	580.56
sg_mTdrd3_Tudor1_83_a	TGTCATACCCGAAGAATGCA	15.1122
sg_mTdrd3_Tudor1_87_s	GTTGAAGCCTTGCATTCTTC	41.5585
sg_mTdrd3_Tudor1_98_s	GCATTCTTCGGGTATGACAG	142.306
sg_mTdrd5_Tudor1_117_a	TTCCGATATTTCCGAAATCT	1.25935
sg_mTdrd5_Tudor1_118_a	GTTCCGATATTTCCGAAATC	1.25935
sg_mTdrd5_Tudor1_126_s	TACCCAGATTTCGGAAATAT	12.5935
sg_mTdrd5_Tudor1_151_s	CTGTGCAGAAGTCCTCGCTG	9970.27
sg_mTdrd5_Tudor1_152_a	GCATTTGAGGAACCTCAGCG	4652.04
sg_mTdrd5_Tudor1_19_a	TTTACACAACAGAGATGTCC	23.9276
sg_mTdrd5_Tudor1_41_s	CTGTTGTGTAAAGATCTCTG	69.2642
sg_mTdrd5_Tudor1_49_s	TAAAGATCTCTGAGGACAAG	1.25935
sg_mTdrd5_Tudor1_52_s	AGATCTCTGAGGACAAGTGG	358.914
sg_mTdrd5_Tudor1_58_s	CTGAGGACAAGTGGTGGTAC	939.474
sg_mTdrd5_Tudor1_59_s	TGAGGACAAGTGGTGGTACC	653.602
sg_mTdrd5_Tudor1_66_a	GGATCCGATGGATAATAACC	60.4488
sg_mTdrd5_Tudor1_73_s	GGTACCGGGTTATTATCCAT	1.25935
sg_mTdrd5_Tudor1_78_a	CCTTTTTCCCAAGGATCCGA	426.919
sg_mTdrd5_Tudor1_82_s	TTATTATCCATCGGATCCTT	31.4837
sg_mTdrd5_Tudor1_87_a	CTTCCACTTCCTTTTTCCCA	561.67
sg_mTdrd5_Tudor1_89_s	CCATCGGATCCTTGGGAAAA	773.24
sg_mTdrd5_Tudor1_95_s	GATCCTTGGGAAAAAGGAAG	31.4837
sg_mTdrd6_Tudor1_10_a	CATGGAGATCCCGGTTTGTC	2953.17
sg_mTdrd6_Tudor1_117_s	CAGGTGCTTCACGTCGATTA	258.167
sg_mTdrd6_Tudor1_121_s	TGCTTCACGTCGATTACGGA	358.914
sg_mTdrd6_Tudor1_156_a	ACTCCGGCAGCAGATAGCGG	2484.7
sg_mTdrd6_Tudor1_164_s	CAGCCTCCGCTATCTGCTGC	308.541
sg_mTdrd6_Tudor1_19_a	CAGGAAGCACATGGAGATCC	729.163
sg_mTdrd6_Tudor1_28_a	TCCAAGCCACAGGAAGCACA	1085.56
sg_mTdrd6_Tudor1_33_s	GGATCTCCATGTGCTTCCTG	771.981
sg_mTdrd6_Tudor1_38_a	CCACTGTCCGTCCAAGCCAC	2605.59
sg_mTdrd6_Tudor1_42_s	TGTGCTTCCTGTGGCTTGGA	1117.04
sg_mTdrd6_Tudor1_49_s	CCTGTGGCTTGGACGGACAG	1361.36
sg_mTdrd6_Tudor1_55_s	GCTTGGACGGACAGTGGTAC	535.223
sg_mTdrd6_Tudor1_56_s	CTTGGACGGACAGTGGTACC	2788.2
sg_mTdrd6_Tudor1_63_a	AGGTCTCAAGCAAGAGAGCC	171.271
sg_mTdrd6_Tudor1_79_s	CTCTCTTGCTTGAGACCTTC	988.589
sg_mTdrd6_Tudor1_83_a	AGCACAGCGCTGAGGCCTGA	1246.76
sg_mTdrd6_Tudor1_91_a	AGCACCTGAGCACAGCGCTG	4000.95
sg_mTdrd6_Tudor1_98_s	CAGGCCTCAGCGCTGTGCTC	4498.39
sg_mTdrd6_Tudor2_101_s	CAAGAGTGTGGATGTGTTCC	802.205
sg_mTdrd6_Tudor2_104_s	GAGTGTGGATGTGTTCCTGG	463.44
sg_mTdrd6_Tudor2_108_a	CAGAGTTGCCCCGGTCCACC	5974.35
sg_mTdrd6_Tudor2_111_s	GATGTGTTCCTGGTGGACCG	8015.76
sg_mTdrd6_Tudor2_117_a	CCACATTCTCAGAGTTGCCC	2035.11
sg_mTdrd6_Tudor2_128_s	CCGGGGCAACTCTGAGAATG	1957.03
sg_mTdrd6_Tudor2_13_a	CAGCAAAGGTCATCCGGTTC	4454.32
sg_mTdrd6_Tudor2_133_s	GCAACTCTGAGAATGTGGAC	115.86
sg_mTdrd6_Tudor2_19_a	TTTACACAGCAAAGGTCATC	10.0748
sg_mTdrd6_Tudor2_27_a	CTTTCCATTTTACACAGCAA	22.6683
sg_mTdrd6_Tudor2_34_s	ATGACCTTTGCTGTGTAAAA	119.638
sg_mTdrd6_Tudor2_45_s	TGTGTAAAATGGAAAGAAAA	1.25935
sg_mTdrd6_Tudor2_62_s	AAATGGCTATTACCGAGCCA	20.1496
sg_mTdrd6_Tudor2_63_a	CTAATCGGGTGACCGTGGCT	940.734
sg_mTdrd6_Tudor2_68_a	GCTGTCTAATCGGGTGACCG	9980.34
sg_mTdrd6_Tudor2_77_a	CACACTCTTGCTGTCTAATC	653.602
sg_mTdrd6_Tudor2_78_a	CCACACTCTTGCTGTCTAAT	832.43
sg_mTdrd6_Tudor2_89_s	CCGATTAGACAGCAAGAGTG	809.761
sg_mTdrd6_Tudor3_107_s	CTCGTTAGAGCATGTTAGAG	74.3016
sg_mTdrd6_Tudor3_116_s	GCATGTTAGAGTGGTGTTCG	836.208
sg_mTdrd6_Tudor3_123_s	AGAGTGGTGTTCGTGGATTA	280.835
sg_mTdrd6_Tudor3_13_a	ACACGAGTGTCCCCCTCGTA	737.979
sg_mTdrd6_Tudor3_130_s	TGTTCGTGGATTATGGAGAC	12.5935
sg_mTdrd6_Tudor3_131_s	GTTCGTGGATTATGGAGACA	159.937
sg_mTdrd6_Tudor3_137_s	GGATTATGGAGACAGGGACG	497.443
sg_mTdrd6_Tudor3_14_a	AACACGAGTGTCCCCCTCGT	123.416
sg_mTdrd6_Tudor3_149_s	CAGGGACGTGGTATCTACGA	429.438
sg_mTdrd6_Tudor3_32_s	GGGGGACACTCGTGTTTGTC	1297.13
sg_mTdrd6_Tudor3_51_s	CTGGCAAAGCGAACAGCAAG	2858.72
sg_mTdrd6_Tudor3_52_s	TGGCAAAGCGAACAGCAAGC	236.758
sg_mTdrd6_Tudor3_58_s	AGCGAACAGCAAGCGGGAGA	755.609
sg_mTdrd6_Tudor3_71_a	TGCCCCGCTAATCAGAGCTC	2974.58
sg_mTdrd6_Tudor3_78_s	TGGTCCAGAGCTCTGATTAG	312.319
sg_mTdrd6_Tudor3_80_s	GTCCAGAGCTCTGATTAGCG	2987.18
sg_mTdrd6_Tudor4_105_s	AAGGTCTTTTTTGTTGATTT	117.119
sg_mTdrd6_Tudor4_106_s	AGGTCTTTTTTGTTGATTTT	91.9325
sg_mTdrd6_Tudor4_11_a	GCACAAGGTTCCAGGGGCCA	2951.91
sg_mTdrd6_Tudor4_17_a	GGCAAGGCACAAGGTTCCAG	1552.78
sg_mTdrd6_Tudor4_19_a	CTGGCAAGGCACAAGGTTCC	2872.58
sg_mTdrd6_Tudor4_26_a	GGTATATCTGGCAAGGCACA	113.341
sg_mTdrd6_Tudor4_33_a	TTCCGTCGGTATATCTGGCA	200.237
sg_mTdrd6_Tudor4_38_a	CCAGTTTCCGTCGGTATATC	841.245
sg_mTdrd6_Tudor4_42_s	TGCCTTGCCAGATATACCGA	389.139
sg_mTdrd6_Tudor4_47_a	TCCTCTATACCAGTTTCCGT	99.4886
sg_mTdrd6_Tudor4_49_s	CCAGATATACCGACGGAAAC	309.8
sg_mTdrd6_Tudor4_57_s	ACCGACGGAAACTGGTATAG	273.279
sg_mTdrd6_Tudor4_86_s	AATAGAGAAAGAGCCAAGTA	25.187
sg_mTdrd6_Tudor4_88_a	TCAACAAAAAAGACCTTACT	3.77805
sg_mTdrd6_Tudor5_111_a	TGTTGCCATAATCGATAAAC	51.6333
sg_mTdrd6_Tudor5_117_s	TCTGTCCAGTTTATCGATTA	3.77805
sg_mTdrd6_Tudor5_131_s	CGATTATGGCAACATGTCTG	517.592
sg_mTdrd6_Tudor5_150_s	GTGGTTCACACTAACAGAAC	303.503
sg_mTdrd6_Tudor5_154_s	TTCACACTAACAGAACCGGT	633.453
sg_mTdrd6_Tudor5_159_s	ACTAACAGAACCGGTCGGCT	4092.88
sg_mTdrd6_Tudor5_38_a	TAAGTTATCCTCTGGGAAAA	11.3341
sg_mTdrd6_Tudor5_41_s	GATATGTGCCGTTTTCCCAG	483.59
sg_mTdrd6_Tudor5_45_a	GGTACCATAAGTTATCCTCT	1.25935
sg_mTdrd6_Tudor5_46_a	CGGTACCATAAGTTATCCTC	96.9699
sg_mTdrd6_Tudor5_52_s	TTTTCCCAGAGGATAACTTA	1.25935
sg_mTdrd6_Tudor5_66_a	GCTGTTCCATGACAAGCGCT	2542.63
sg_mTdrd6_Tudor5_71_s	ATGGTACCGAGCGCTTGTCA	297.206
sg_mTdrd6_Tudor5_87_s	GTCATGGAACAGCAGCCCAA	623.378
sg_mTdrd6_Tudor5_91_a	TGGACAGAGAGAAGGCCATT	356.396
sg_mTdrd6_Tudor5_92_a	CTGGACAGAGAGAAGGCCAT	639.749
sg_mTdrd6_Tudor5_99_a	CGATAAACTGGACAGAGAGA	754.35
sg_mTdrd6_Tudor6_103_s	ATGGTGAGCTTGCGTCGGTC	1504.92
sg_mTdrd6_Tudor6_110_s	GCTTGCGTCGGTCAGGCTTG	2184.97
sg_mTdrd6_Tudor6_117_s	TCGGTCAGGCTTGTGGACTT	900.435
sg_mTdrd6_Tudor6_118_s	CGGTCAGGCTTGTGGACTTT	6251.41
sg_mTdrd6_Tudor6_125_s	GCTTGTGGACTTTGGGAATG	547.817
sg_mTdrd6_Tudor6_128_s	TGTGGACTTTGGGAATGCGG	1507.44
sg_mTdrd6_Tudor6_13_a	ATGCACGGATCTCCAATTTG	124.676
sg_mTdrd6_Tudor6_137_s	TGGGAATGCGGAGGACTGTG	2179.93
sg_mTdrd6_Tudor6_146_s	GGAGGACTGTGTGGACGCCA	876.507
sg_mTdrd6_Tudor6_152_a	AGGGATGCTCCAAAGCTCCT	182.606
sg_mTdrd6_Tudor6_154_s	GTGTGGACGCCAAGGAGCTT	9684.39
sg_mTdrd6_Tudor6_28_a	TCTCTGTACCTCACGATGCA	115.86
sg_mTdrd6_Tudor6_31_s	TTGGAGATCCGTGCATCGTG	1394.1
sg_mTdrd6_Tudor6_45_s	ATCGTGAGGTACAGAGAAGA	1.25935
sg_mTdrd6_Tudor6_46_s	TCGTGAGGTACAGAGAAGAC	159.937
sg_mTdrd6_Tudor6_71_a	ATCACAGATGTTAGTGATGA	1.25935
sg_mTdrd6_Tudor6_72_a	CATCACAGATGTTAGTGATG	1.25935
sg_mTdrd6_Tudor6_84_s	CTCATCACTAACATCTGTGA	240.536
sg_mTdrd6_Tudor6_98_s	CTGTGATGGTGAGCTTGCGT	4004.73
sg_mTdrd6_Tudor7_114_s	AGGGTTTTGAACCTTTCAAA	1.25935
sg_mTdrd6_Tudor7_119_s	TTTGAACCTTTCAAATGGTG	1.25935
sg_mTdrd6_Tudor7_122_s	GAACCTTTCAAATGGTGTGG	138.528
sg_mTdrd6_Tudor7_144_a	TCCCATTCCAGACATTCTCG	678.789
sg_mTdrd6_Tudor7_148_s	CAGTAAGCCCCGAGAATGTC	1464.62
sg_mTdrd6_Tudor7_153_s	AGCCCCGAGAATGTCTGGAA	827.392
sg_mTdrd6_Tudor7_154_s	GCCCCGAGAATGTCTGGAAT	379.064
sg_mTdrd6_Tudor7_164_s	TGTCTGGAATGGGATTCCCA	52.8927
sg_mTdrd6_Tudor7_31_s	TCGGATCGAAATGCGTCGTG	4072.73
sg_mTdrd6_Tudor7_48_a	ACTTAGACCATGTGTTTCTT	44.0772
sg_mTdrd6_Tudor7_52_s	GGTCGAGCCTAAGAAACACA	220.386
sg_mTdrd6_Tudor7_87_s	ATTCTCGAACTAGCCGAAGA	107.045
sg_mTdrd6_Tudor7_89_a	CAAAACCCTTGTTCCTTCTT	99.4886
sg_mTdrd6_Tudor7_94_s	AACTAGCCGAAGAAGGAACA	80.5983
sg_mTdrd6_Tudor7_95_s	ACTAGCCGAAGAAGGAACAA	11.3341
sg_mTdrd7_Tudor1_111_s	AAGGTGTGCTATGTTGACTA	8.81544
sg_mTdrd7_Tudor1_160_s	AAGCGTACAGACTGAACCCA	492.405
sg_mTdrd7_Tudor1_23_s	TGTGCACGTGGGGCAGCTGC	3531.21
sg_mTdrd7_Tudor1_38_s	GCTGCTGGCAGTCAATGCAG	1652.27
sg_mTdrd7_Tudor1_41_s	GCTGGCAGTCAATGCAGAGG	2551.44
sg_mTdrd7_Tudor1_49_s	TCAATGCAGAGGAGGATGCC	2475.88
sg_mTdrd7_Tudor1_56_a	AATGATCTGTGCTCGCAACC	1528.85
sg_mTdrd7_Tudor1_74_s	GCGAGCACAGATCATTTCCA	1144.75
sg_mTdrd7_Tudor1_80_a	CTTTATCTTGTTCTCATCCG	894.138
sg_mTdrd7_Tudor1_92_s	CACGGATGAGAACAAGATAA	47.8553
sg_mTdrd7_Tudor2_104_s	TGCACTCGACGTTCAGTTCC	1998.59
sg_mTdrd7_Tudor2_111_a	ATGTCGAATTGCCAGAGTCC	1232.9
sg_mTdrd7_Tudor2_13_a	AGGCAGATCTTCCCACAGAA	102.007
sg_mTdrd7_Tudor2_134_a	TCTGAGTTCTGACACTTTCA	25.187
sg_mTdrd7_Tudor2_14_a	GAGGCAGATCTTCCCACAGA	435.735
sg_mTdrd7_Tudor2_160_s	AACTCAGAGAAATCCCACCG	536.483
sg_mTdrd7_Tudor2_33_a	ATTTCCCTTTGCAATGGAAG	13.8528
sg_mTdrd7_Tudor2_39_a	GTAACCATTTCCCTTTGCAA	37.7805
sg_mTdrd7_Tudor2_40_s	TCTGCCTCTTCCATTGCAAA	159.937
sg_mTdrd7_Tudor2_46_s	TCTTCCATTGCAAAGGGAAA	1.25935
sg_mTdrd7_Tudor2_56_s	CAAAGGGAAATGGTTACGAG	86.8951
sg_mTdrd7_Tudor2_90_a	GGAACTGAACGTCGAGTGCA	858.876
sg_mTdrd7_Tudor3_104_s	GCTGGTGTCTGTGTACGAGC	628.415
sg_mTdrd7_Tudor3_111_s	TCTGTGTACGAGCTGGACTA	569.226
sg_mTdrd7_Tudor3_136_s	AGCATGAGCTCGTCAACATA	109.563
sg_mTdrd7_Tudor3_155_s	AAGGAAAGTGCAGCCCCTAG	507.518
sg_mTdrd7_Tudor3_24_a	CCACTTTGGCTGCGTACACT	493.665
sg_mTdrd7_Tudor3_35_s	CCAAGTGTACGCAGCCAAAG	595.672
sg_mTdrd7_Tudor3_38_a	GTACCACTTATTCTCCACTT	35.2618
sg_mTdrd7_Tudor3_46_s	CAGCCAAAGTGGAGAATAAG	488.627
sg_mTdrd7_Tudor3_52_s	AAGTGGAGAATAAGTGGTAC	1.25935
sg_mTdrd7_Tudor3_53_s	AGTGGAGAATAAGTGGTACA	10.0748
sg_mTdrd7_Tudor3_66_s	TGGTACAGGGTACTTTTAAA	1.25935
sg_mTdrd7_Tudor3_81_s	TTAAAAGGAATCCTGACCAA	20.1496
sg_mTdrd7_Tudor3_82_s	TAAAAGGAATCCTGACCAAT	40.2992
sg_mTdrd7_Tudor3_86_a	GTACACAGACACCAGCCCAT	512.555
sg_mTdrd9_Tudor1_101_s	TGTTTCTGGAAATTCCGCTG	667.455
sg_mTdrd9_Tudor1_104_a	GTCTACAAAGAATACCTCAG	44.0772
sg_mTdrd9_Tudor1_12_a	GACAGACCAAGTCTGGATGT	118.379
sg_mTdrd9_Tudor1_120_s	GAGGTATTCTTTGTAGACTA	1.25935
sg_mTdrd9_Tudor1_121_s	AGGTATTCTTTGTAGACTAT	44.0772
sg_mTdrd9_Tudor1_127_s	TCTTTGTAGACTATGGGAAT	1.25935
sg_mTdrd9_Tudor1_13_a	AGACAGACCAAGTCTGGATG	93.1918
sg_mTdrd9_Tudor1_150_a	GGATCTCCCTCAAGAGATCT	1.25935
sg_mTdrd9_Tudor1_154_s	ATGTAGACCTAGATCTCTTG	34.0024
sg_mTdrd9_Tudor1_155_s	TGTAGACCTAGATCTCTTGA	1.25935
sg_mTdrd9_Tudor1_19_a	GGTGCCAGACAGACCAAGTC	1032.67
sg_mTdrd9_Tudor1_26_s	ACATCCAGACTTGGTCTGTC	130.972
sg_mTdrd9_Tudor1_40_a	TCCTTGTTGTAATCAGTAAA	21.4089
sg_mTdrd9_Tudor1_50_s	ACCTTTTACTGATTACAACA	132.232
sg_mTdrd9_Tudor1_87_s	GCTCAAATTCTTTATGTTTC	1.25935
sg_mTdrkh_Tudor1_108_a	CTCCAAAGTCAACAAAGTAG	299.725
sg_mTdrkh_Tudor1_117_s	GACCTCTACTTTGTTGACTT	113.341
sg_mTdrkh_Tudor1_126_s	TTTGTTGACTTTGGAGATAA	1.25935
sg_mTdrkh_Tudor1_143_s	TAATGGAGATTGTGCACTAA	30.2244
sg_mTdrkh_Tudor1_151_s	ATTGTGCACTAAAGGATCTC	1.25935
sg_mTdrkh_Tudor1_152_s	TTGTGCACTAAAGGATCTCA	36.5211
sg_mTdrkh_Tudor1_160_s	TAAAGGATCTCAGGGCTCTC	144.825
sg_mTdrkh_Tudor1_40_a	CAGGAACCATTTGTAGATAA	1.25935
sg_mTdrkh_Tudor1_45_s	GCAGCACCTTTATCTACAAA	62.9675
sg_mTdrkh_Tudor1_52_s	CTTTATCTACAAATGGTTCC	334.987
sg_mTdrkh_Tudor1_59_a	AAGAACCCGGGCTCGATACC	1344.98
sg_mTdrkh_Tudor1_64_s	ATGGTTCCTGGTATCGAGCC	954.587
sg_mTdrkh_Tudor1_65_s	TGGTTCCTGGTATCGAGCCC	1895.32
sg_mTdrkh_Tudor1_71_a	TTCCAAGGTTCCAAGAACCC	248.092
sg_mTdrkh_Tudor1_72_s	TGGTATCGAGCCCGGGTTCT	1696.34
sg_mTdrkh_Tudor1_80_s	AGCCCGGGTTCTTGGAACCT	1162.38
sg_mTdrkh_Tudor1_86_a	GTCCAAGTTTCCATTTTCCA	123.416
sg_mTdrkh_Tudor1_87_s	GTTCTTGGAACCTTGGAAAA	1.25935
sg_mTdrkh_Tudor1_95_s	AACCTTGGAAAATGGAAACT	1.25935
sg_mTnrc18_Tudors1_2_105_a	CCAGGCAGTAGATGTGGGGT	4586.55
sg_mTnrc18_Tudors1_2_109_a	TGCTCCAGGCAGTAGATGTG	867.692
sg_mTnrc18_Tudors1_2_111_a	GCTGCTCCAGGCAGTAGATG	2930.51
sg_mTnrc18_Tudors1_2_116_s	CCGACCCCACATCTACTGCC	4393.87
sg_mTnrc18_Tudors1_2_12_a	ACAGCAGCTTGTCATCCAGA	527.667
sg_mTnrc18_Tudors1_2_123_a	CCTCCTGCAGTAGCTGCTCC	7624.1
sg_mTnrc18_Tudors1_2_13_a	TACAGCAGCTTGTCATCCAG	622.118
sg_mTnrc18_Tudors1_2_131_s	CTGCCTGGAGCAGCTACTGC	4343.5
sg_mTnrc18_Tudors1_2_134_s	CCTGGAGCAGCTACTGCAGG	617.081
sg_mTnrc18_Tudors1_2_151_s	AGGAGGCGATTATAGATGTG	7.55609
sg_mTnrc18_Tudors1_2_155_s	GGCGATTATAGATGTGAGGC	71.7829
sg_mTnrc18_Tudors1_2_163_a	GGCAAGAAGCGTGTAGAGGC	1064.15
sg_mTnrc18_Tudors1_2_167_a	CTGGGGCAAGAAGCGTGTAG	1915.47
sg_mTnrc18_Tudors1_2_179_s	CTCTACACGCTTCTTGCCCC	2983.4
sg_mTnrc18_Tudors1_2_181_s	CTACACGCTTCTTGCCCCAG	1096.89
sg_mTnrc18_Tudors1_2_184_a	GCAGCGATCCTGGTCCCCTG	2247.94
sg_mTnrc18_Tudors1_2_187_s	GCTTCTTGCCCCAGGGGACC	2648.41
sg_mTnrc18_Tudors1_2_194_a	GCTCCAGTAGGCAGCGATCC	6719.89
sg_mTnrc18_Tudors1_2_202_s	GGACCAGGATCGCTGCCTAC	590.635
sg_mTnrc18_Tudors1_2_206_a	GCGGTATTGTTGGCTCCAGT	4633.15
sg_mTnrc18_Tudors1_2_216_a	GATACAGGCAGCGGTATTGT	193.94
sg_mTnrc18_Tudors1_2_225_a	CAGTGCCTGGATACAGGCAG	206.533
sg_mTnrc18_Tudors1_2_231_s	CAATACCGCTGCCTGTATCC	2507.36
sg_mTnrc18_Tudors1_2_238_a	AGCCCTCGGACCACAGTGCC	5175.92
sg_mTnrc18_Tudors1_2_239_s	CTGCCTGTATCCAGGCACTG	1428.1
sg_mTnrc18_Tudors1_2_246_s	TATCCAGGCACTGTGGTCCG	4004.73
sg_mTnrc18_Tudors1_2_247_s	ATCCAGGCACTGTGGTCCGA	542.779
sg_mTnrc18_Tudors1_2_252_a	CTTCCAGGTCCAGCAGCCCT	7013.32
sg_mTnrc18_Tudors1_2_254_s	CACTGTGGTCCGAGGGCTGC	4157.11
sg_mTnrc18_Tudors1_2_260_s	GGTCCGAGGGCTGCTGGACC	3026.22
sg_mTnrc18_Tudors1_2_267_a	TCAGGTCTCCGTCGTCTTCC	2394.02
sg_mTnrc18_Tudors1_2_270_s	CTGCTGGACCTGGAAGACGA	2763.01
sg_mTnrc18_Tudors1_2_285_a	CATCAAACTCCACGGTGATC	882.804
sg_mTnrc18_Tudors1_2_287_s	CGACGGAGACCTGATCACCG	5852.2
sg_mTnrc18_Tudors1_2_293_a	ATCTCCGTCATCAAACTCCA	360.174
sg_mTnrc18_Tudors1_2_30_s	GATGACAAGCTGCTGTATGC	399.214
sg_mTnrc18_Tudors1_2_300_s	ATCACCGTGGAGTTTGATGA	182.606
sg_mTnrc18_Tudors1_2_309_s	GAGTTTGATGACGGAGATAC	206.533
sg_mTnrc18_Tudors1_2_31_s	ATGACAAGCTGCTGTATGCC	537.742
sg_mTnrc18_Tudors1_2_313_s	TTGATGACGGAGATACAGGC	162.456
sg_mTnrc18_Tudors1_2_328_a	AAGAGGCGGATGTGTGAGAG	423.141
sg_mTnrc18_Tudors1_2_330_a	GCAAGAGGCGGATGTGTGAG	1740.42
sg_mTnrc18_Tudors1_2_342_a	TATAGTCAGGTGGCAAGAGG	358.914
sg_mTnrc18_Tudors1_2_345_a	TTTTATAGTCAGGTGGCAAG	128.454
sg_mTnrc18_Tudors1_2_352_a	CATTGGATTTTATAGTCAGG	210.311
sg_mTnrc18_Tudors1_2_355_a	GCACATTGGATTTTATAGTC	125.935
sg_mTnrc18_Tudors1_2_369_a	CTGGGGAGGGCTCAGCACAT	5481.95
sg_mTnrc18_Tudors1_2_38_a	ATGCACGGTCTGCACGTGCC	899.175
sg_mTnrc18_Tudors1_2_382_a	GGCACTAGGAGTGCTGGGGA	1759.31
sg_mTnrc18_Tudors1_2_386_a	GCTGGGCACTAGGAGTGCTG	2628.26
sg_mTnrc18_Tudors1_2_388_a	GCGCTGGGCACTAGGAGTGC	3526.18
sg_mTnrc18_Tudors1_2_396_a	GGCGTTTTGCGCTGGGCACT	2038.89
sg_mTnrc18_Tudors1_2_403_a	CTGCTACGGCGTTTTGCGCT	4186.08
sg_mTnrc18_Tudors1_2_404_a	CCTGCTACGGCGTTTTGCGC	2018.74
sg_mTnrc18_Tudors1_2_415_s	CCAGCGCAAAACGCCGTAGC	1483.51
sg_mTnrc18_Tudors1_2_417_a	CTTTACTGGTCTTCCTGCTA	644.787
sg_mTnrc18_Tudors1_2_431_a	GACTTCCCCCGTGTCTTTAC	556.632
sg_mTnrc18_Tudors1_2_434_s	CAGGAAGACCAGTAAAGACA	44.0772
sg_mTnrc18_Tudors1_2_437_s	GAAGACCAGTAAAGACACGG	91.9325
sg_mTnrc18_Tudors1_2_53_a	GTATATGTCAGGTGAATGCA	16.3715
sg_mTnrc18_Tudors1_2_64_a	ACCACCACACGGTATATGTC	239.276
sg_mTnrc18_Tudors1_2_71_s	TTCACCTGACATATACCGTG	6.29675
sg_mTnrc18_Tudors1_2_75_a	GCTCACCTTCAACCACCACA	1410.47
sg_mTnrc18_Tudors1_2_81_s	ATATACCGTGTGGTGGTTGA	68.0049
sg_mTnrc18_Tudors1_2_90_s	GTGGTGGTTGAAGGTGAGCG	1454.55
sg_mTnrc18_Tudors1_2_91_s	TGGTGGTTGAAGGTGAGCGT	504.999
sg_mTrp53bp1_Tudor1_114_s	TACAAGCTGCTCTTTGATGA	27.7057
sg_mTrp53bp1_Tudor1_115_s	ACAAGCTGCTCTTTGATGAT	62.9675
sg_mTrp53bp1_Tudor1_134_s	TGGGTACGAATGTGACGTGC	18.8902
sg_mTrp53bp1_Tudor1_135_s	GGGTACGAATGTGACGTGCT	21.4089
sg_mTrp53bp1_Tudor1_159_a	CCAGGGGGATGGGGTCACAC	1980.96
sg_mTrp53bp1_Tudor1_168_a	CTTCAGTGTCCAGGGGGATG	3337.28
sg_mTrp53bp1_Tudor1_170_s	CCTGTGTGACCCCATCCCCC	3430.47
sg_mTrp53bp1_Tudor1_174_a	CTGTCACTTCAGTGTCCAGG	1537.67
sg_mTrp53bp1_Tudor1_177_a	GGGCTGTCACTTCAGTGTCC	2754.2
sg_mTrp53bp1_Tudor1_197_a	GAAATATTCATCTTCTGAGA	1.25935
sg_mTrp53bp1_Tudor1_198_a	TGAAATATTCATCTTCTGAG	1.25935
sg_mTrp53bp1_Tudor1_216_s	GAAGATGAATATTTCAGTGC	1.25935
sg_mTrp53bp1_Tudor1_221_s	TGAATATTTCAGTGCAGGAG	3.77805
sg_mTrp53bp1_Tudor1_228_s	TTCAGTGCAGGAGTGGTGAA	113.341
sg_mTrp53bp1_Tudor1_235_s	CAGGAGTGGTGAAAGGACAT	343.802
sg_mTrp53bp1_Tudor1_239_s	AGTGGTGAAAGGACATAGGA	40.2992
sg_mTrp53bp1_Tudor1_246_s	AAAGGACATAGGAAGGAGTC	6.29675
sg_mTrp53bp1_Tudor1_248_s	AGGACATAGGAAGGAGTCTG	149.863
sg_mTrp53bp1_Tudor1_27_a	ATGACCACTTAGCTACAACA	112.082
sg_mTrp53bp1_Tudor1_276_s	TATTACAGCATTGAAAAAGA	1.25935
sg_mTrp53bp1_Tudor1_283_s	GCATTGAAAAAGAAGGCCAA	60.4488
sg_mTrp53bp1_Tudor1_288_a	TTCGTTTATACCACTTCCTT	55.4114
sg_mTrp53bp1_Tudor1_289_s	AAAAAGAAGGCCAAAGGAAG	23.9276
sg_mTrp53bp1_Tudor1_302_s	AAGGAAGTGGTATAAACGAA	1.25935
sg_mTrp53bp1_Tudor1_320_s	AATGGCAGTCATTCTGTCCT	42.8179
sg_mTrp53bp1_Tudor1_326_a	CAGTCTGTTTCCTTGCTCCA	1567.89
sg_mTrp53bp1_Tudor1_327_s	GTCATTCTGTCCTTGGAGCA	729.163
sg_mTrp53bp1_Tudor1_34_s	GTCTCCGTGTTGTAGCTAAG	430.697
sg_mTrp53bp1_Tudor1_351_s	AACAGACTGAGAGAGCAATA	56.6707
sg_mTrp53bp1_Tudor1_352_s	ACAGACTGAGAGAGCAATAT	2.5187
sg_mTrp53bp1_Tudor1_357_s	CTGAGAGAGCAATATGGGCT	1399.14
sg_mTrp53bp1_Tudor1_45_s	GTAGCTAAGTGGTCATCCAA	96.9699
sg_mTrp53bp1_Tudor1_50_a	CCCAGAGTAAAAGTAGCCAT	648.565
sg_mTrp53bp1_Tudor1_60_s	TCCAATGGCTACTTTTACTC	55.4114
sg_mTrp53bp1_Tudor1_61_s	CCAATGGCTACTTTTACTCT	11.3341
sg_mTrp53bp1_Tudor1_80_s	TGGGAAGATCACCCGAGATG	222.905
sg_mTrp53bp1_Tudor1_83_s	GAAGATCACCCGAGATGTGG	593.153
sg_mTrp53bp1_Tudor1_87_s	ATCACCCGAGATGTGGGGGC	940.734
sg_mTrp53bp1_Tudor1_88_s	TCACCCGAGATGTGGGGGCT	536.483
sg_mUhrf1_Tudor1_115_a	TTAACGGCACTGGAGCTACA	311.059
sg_mUhrf1_Tudor1_116_a	CTTAACGGCACTGGAGCTAC	958.365
sg_mUhrf1_Tudor1_125_a	CTCCGAGGTCTTAACGGCAC	2137.12
sg_mUhrf1_Tudor1_131_a	GTCATCCTCCGAGGTCTTAA	127.194
sg_mUhrf1_Tudor1_134_s	CTCCAGTGCCGTTAAGACCT	4323.35
sg_mUhrf1_Tudor1_137_s	CAGTGCCGTTAAGACCTCGG	1973.4
sg_mUhrf1_Tudor1_140_a	GTACATGATGTCATCCTCCG	1396.62
sg_mUhrf1_Tudor1_162_a	GATAGTCATCATACTTGACA	1.25935
sg_mUhrf1_Tudor1_183_s	TATGATGACTATCCAGAGCA	13.8528
sg_mUhrf1_Tudor1_184_a	ACAATGTCCACTCCATGCTC	894.138
sg_mUhrf1_Tudor1_188_s	TGACTATCCAGAGCATGGAG	340.024
sg_mUhrf1_Tudor1_23_s	GTACAAGGTCAATGAGTATG	32.7431
sg_mUhrf1_Tudor1_45_s	GACGTGCGTGACAATATCTT	389.139
sg_mUhrf1_Tudor1_52_s	GTGACAATATCTTCGGTGCA	95.7105
sg_mUhrf1_Tudor1_59_s	TATCTTCGGTGCATGGTTTG	13.8528
sg_mUhrf1_Tudor1_65_s	CGGTGCATGGTTTGAGGCCC	4126.89
sg_mUhrf1_Tudor1_68_s	TGCATGGTTTGAGGCCCAGG	2961.99
sg_mUhrf1_Tudor1_74_s	GTTTGAGGCCCAGGTGGTCC	2009.92
sg_mUhrf1_Tudor1_81_a	ATAGGGCTCTCTTCTGTACC	68.0049
sg_mUhrf1_Tudor1_98_a	ACAGGGCTCGTCCTCAGATA	334.987
sg_mUhrf1_Tudor1_99_a	TACAGGGCTCGTCCTCAGAT	860.135
sg_mUhrf1_Tudor2_100_s	TCTGTAGGAAGCGCCAAACC	32.7431
sg_mUhrf1_Tudor2_104_s	TAGGAAGCGCCAAACCAGGA	57.9301
sg_mUhrf1_Tudor2_107_a	GTATAGCTCACGTGCCGTCC	2008.66
sg_mUhrf1_Tudor2_120_s	AGGACGGCACGTGAGCTATA	936.956
sg_mUhrf1_Tudor2_130_s	GTGAGCTATACGGCAACATC	250.61
sg_mUhrf1_Tudor2_163_s	ACTCTCAGCTCAACAACTGT	323.653
sg_mUhrf1_Tudor2_176_s	CAACTGTCGGATCATGTTTG	394.176
sg_mUhrf1_Tudor2_23_s	GGAGGTGGGTCAGGTGGTCA	1162.38
sg_mUhrf1_Tudor2_35_a	GGGGTAGTCCACGTTATAGT	11.3341
sg_mUhrf1_Tudor2_38_s	GGTCATGGCCAACTATAACG	923.103
sg_mUhrf1_Tudor2_49_s	ACTATAACGTGGACTACCCC	91.9325
sg_mUhrf1_Tudor2_54_a	ACCAGAAGCCGCGTTTCCTG	1153.56
sg_mUhrf1_Tudor2_57_s	GTGGACTACCCCAGGAAACG	1938.14
sg_mUhrf1_Tudor2_64_s	ACCCCAGGAAACGCGGCTTC	6973.02
sg_mUhrf1_Tudor2_85_s	GGTATGATGTTGAGATCTGT	113.341
sg_mVwa3b_Tudor1_104_a	TCCGTACCTGAAGTCGACCA	1287.05
sg_mVwa3b_Tudor1_109_s	CCCACGCCTTGGTCGACTTC	7586.32
sg_mVwa3b_Tudor1_114_s	GCCTTGGTCGACTTCAGGTA	831.17
sg_mVwa3b_Tudor1_12_a	TGACCTTCTGGCCTTTGAGA	515.074
sg_mVwa3b_Tudor1_13_a	ATGACCTTCTGGCCTTTGAG	294.688
sg_mVwa3b_Tudor1_131_a	GAAGGAGATGGGCACGACTT	822.355
sg_mVwa3b_Tudor1_24_a	CACATCTGGCAATGACCTTC	1958.29
sg_mVwa3b_Tudor1_38_s	GAAGGTCATTGCCAGATGTG	188.902
sg_mVwa3b_Tudor1_45_s	ATTGCCAGATGTGAGGAAAA	8.81544
sg_mVwa3b_Tudor1_60_s	GAAAATGGCTTCTATTTTCC	1.25935
sg_mVwa3b_Tudor1_62_s	AAATGGCTTCTATTTTCCAG	1.25935
sg_mVwa3b_Tudor1_67_a	ACACATTTCTTCACAACCCC	360.174
sg_mVwa3b_Tudor1_95_a	GAAGTCGACCAAGGCGTGGG	1726.57
sg_mVwa3b_Tudor1_99_a	ACCTGAAGTCGACCAAGGCG	3317.13
sg_mZgpat_Tudor2_104_s	GTTTGACTCATTGCTGCTGA	363.952
sg_mZgpat_Tudor2_107_s	TGACTCATTGCTGCTGAAGG	868.951
sg_mZgpat_Tudor2_116_s	GCTGCTGAAGGAGGCTGTAG	2017.48
sg_mZgpat_Tudor2_119_s	GCTGAAGGAGGCTGTAGTGG	1959.55
sg_mZgpat_Tudor2_122_s	GAAGGAGGCTGTAGTGGAGG	822.355
sg_mZgpat_Tudor2_23_s	TGCATGTCTGGCCAAGCACC	1351.28
sg_mZgpat_Tudor2_27_s	TGTCTGGCCAAGCACCAGGA	1645.97
sg_mZgpat_Tudor2_30_a	CTGGGTGCCACAGGCCATCC	8660.54
sg_mZgpat_Tudor2_34_s	CCAAGCACCAGGATGGCCTG	1841.17
sg_mZgpat_Tudor2_39_a	TGATCCGTGCTGGGTGCCAC	6542.32
sg_mZgpat_Tudor2_46_s	ATGGCCTGTGGCACCCAGCA	1289.57
sg_mZgpat_Tudor2_49_a	TCCACATCAGTGATCCGTGC	3527.44
sg_mZgpat_Tudor2_59_s	CCCAGCACGGATCACTGATG	1250.53
sg_mZgpat_Tudor2_66_s	CGGATCACTGATGTGGACAA	401.732
sg_mZgpat_Tudor2_86_a	CAGCAATGAGTCAAACTTAA	13.8528

## Sheet: data S3
Data S3 - High-throughput sequencing of the Tudor domain-focused CRISPR screen (RPMR)
sgRNA_ID	sgRNA sequence	Start_1	Start_2	Start_3	End_1	End_2	End_3
CN_sg_GFP_359	TAACTCGATTCTATTAACAA	0.475128	0.6605	0.900862	0.479799	0.528533	0.910713
CN_sg_Luc_474	GATTCTAAAACGGATTACCA	1.42538	0.6605	1.35129	0.479799	0.528533	0.910713
CN_sg_Ren_55	GGATGATAACTGGTCCGCAG	906.544	829.588	854.017	1143.84	1322.92	1141.12
CN_sg_Rosa26	GAAGATGGGCGGGAGTCTTC	1422.53	1452.44	1486.87	1516.17	1464.04	1653.85
CN_sg_tRFP657_294	GTCACCACATACGAAGACGG	1376.45	1409.51	1309.4	978.79	785.929	1274.09
mK_sg_mRpa3_e1.1	ACGGGCCGGTCGATATACTG	2025	1911.49	2112.07	18.2324	25.3696	58.2856
mK_sg_mRpa3_e1.2	GACCGGCCCGTGTGCTTCGT	2897.33	2527.07	3038.61	1.9192	34.3547	62.8392
mK_sg_mRpa3_e1.3	GCTGGCGTTGACGCGCGCTT	1107.05	1216.64	1132.83	30.7072	53.9104	124.768
sg_mAkap1_Tudor1_11_a	GATAACCGTGATTTCCACTG	19.4802	19.815	20.2694	58.0557	76.1088	20.9464
sg_mAkap1_Tudor1_113_s	TGAGGTGGAGATTCGCTACG	1366.94	1360.63	1348.14	1967.66	2559.69	2066.41
sg_mAkap1_Tudor1_120_s	GAGATTCGCTACGTGGACTA	659.003	647.29	599.523	933.689	725.676	685.767
sg_mAkap1_Tudor1_123_s	ATTCGCTACGTGGACTATGG	611.965	623.512	631.954	638.133	481.494	881.57
sg_mAkap1_Tudor1_13_a	CAGATAACCGTGATTTCCAC	43.7118	31.0435	36.0345	90.6821	39.1115	14.5714
sg_mAkap1_Tudor1_154_s	GAGTGAAAGTCGACGTGCTC	856.181	815.718	822.487	1022.45	936.561	1030.93
sg_mAkap1_Tudor1_163_s	TCGACGTGCTCCGGCAAATT	3073.6	2771.46	3297.15	3160.92	2942.34	3242.14
sg_mAkap1_Tudor1_36_s	ACGGTTATCTGCGCTGCCCC	1780.3	1674.37	1722.45	2088.09	1969.84	2021.78
sg_mAkap1_Tudor1_41_a	CCAGGCCCCGTCCGCACCAG	2218.37	2088.5	2156.21	2912.38	3188.11	2203.92
sg_mAkap1_Tudor1_43_a	CACCAGGCCCCGTCCGCACC	8497.19	8365.9	8288.83	10275.9	10369.8	10495.1
sg_mAkap1_Tudor1_47_s	CGCTGCCCCTGGTGCGGACG	6622.81	5390.34	6429.9	8440.15	8266.79	8057.99
sg_mAkap1_Tudor1_52_s	CCCCTGGTGCGGACGGGGCC	1544.64	1185.6	1596.78	2424.91	1714.56	2494.44
sg_mAkap1_Tudor1_55_s	CTGGTGCGGACGGGGCCTGG	2627.93	2062.08	2721.05	2970.92	2854.08	3118.28
sg_mAkap1_Tudor1_59_a	CACTACTTGGGCTCGCCACC	7104.11	6965.64	6897.9	10126.6	10267.8	9995.07
sg_mAkap1_Tudor1_71_s	CTGGTGGCGAGCCCAAGTAG	1119.88	1005.28	1124.28	1040.2	934.975	1170.27
sg_mAkap1_Tudor1_72_a	CCTCATAGGAAGCCACTACT	454.697	481.505	413.045	649.168	654.853	428.946
sg_mAkap1_Tudor1_83_s	CCAAGTAGTGGCTTCCTATG	180.074	177.014	199.09	225.985	278.008	167.571
sg_mAkap1_Tudor1_86_a	CACCTCATTGGTCTCCTCAT	2149.95	2190.88	2037.75	2400.44	3329.23	2583.69
sg_mAkap1_Tudor1_95_s	TTCCTATGAGGAGACCAATG	18.0549	17.173	19.819	4.79799	28.0123	3.64285
sg_mAkap1_Tudor1_98_s	CTATGAGGAGACCAATGAGG	305.032	298.546	259.448	443.335	442.382	296.892
sg_mAlg13_Tudor1_110_s	TTCAGTAGTAGTTTTCATTG	17.1046	17.8335	14.4138	9.11619	23.784	0.910713
sg_mAlg13_Tudor1_124_s	TCATTGAGGAATTTGCAGAA	11.4031	9.9075	9.45905	5.27779	62.8954	0.910713
sg_mAlg13_Tudor1_140_s	AGAAAGGCATTCAATTCCGC	212.857	219.947	209.45	286.44	292.279	246.803
sg_mAlg13_Tudor1_145_a	ACTGGTCTTACATGGGCCAG	113.556	108.983	118.914	329.142	123.677	171.214
sg_mAlg13_Tudor1_152_a	TTGGTTGACTGGTCTTACAT	115.456	99.075	112.608	107.475	91.9648	187.607
sg_mAlg13_Tudor1_153_a	CTTGGTTGACTGGTCTTACA	689.886	669.747	698.618	883.79	1126.3	1061.89
sg_mAlg13_Tudor1_163_a	AGAAGTGCCACTTGGTTGAC	561.126	517.172	563.038	543.133	493.121	740.41
sg_mAlg13_Tudor1_167_s	TGTAAGACCAGTCAACCAAG	153.466	161.823	134.228	158.334	156.446	90.1606
sg_mAlg13_Tudor1_23_s	CTTTTTAGGAGACAAATGTC	81.722	91.149	92.3383	118.51	292.279	32.7857
sg_mAlg13_Tudor1_32_s	AGACAAATGTCAGGTTTGCA	94.5505	94.4515	91.8879	94.5205	234.14	99.2677
sg_mAlg13_Tudor1_39_s	TGTCAGGTTTGCATGGAATC	167.72	200.792	194.586	209.672	227.798	191.25
sg_mAlg13_Tudor1_42_s	CAGGTTTGCATGGAATCAGG	925.074	902.243	919.329	1768.06	1581.9	1516.34
sg_mAlg13_Tudor1_68_s	ATATTATAATGCTCACATTC	0.475128	0.6605	0.450431	0.479799	0.528533	0.910713
sg_mArid4a_Tudor1_10_a	ACAATAGCTCCAACTCTTAA	0.475128	0.6605	0.450431	0.479799	0.528533	0.910713
sg_mArid4a_Tudor1_111_s	TATACTGTGGTGTTTGATGA	34.2092	35.0065	30.1789	5.27779	92.4933	40.0714
sg_mArid4a_Tudor1_130_s	ACGGTGATGAGAGAACTCTG	232.813	237.12	251.34	13.9142	39.64	33.6964
sg_mArid4a_Tudor1_133_s	GTGATGAGAGAACTCTGAGG	71.2692	79.9205	76.1228	0.479799	7.39946	0.910713
sg_mArid4a_Tudor1_146_a	CTCCCCTTTCAGGCAAAGTG	2349.03	2402.24	2322.87	301.314	471.452	501.803
sg_mArid4a_Tudor1_153_s	CGGACCTCACTTTGCCTGAA	5266.32	5457.05	5328.6	1306.49	1183.91	1473.53
sg_mArid4a_Tudor1_155_s	GACCTCACTTTGCCTGAAAG	358.722	368.559	338.724	83.4851	92.4933	71.0356
sg_mArid4a_Tudor1_31_s	TTGGAGCTATTGTAGAAACA	0.475128	0.6605	0.450431	0.479799	0.528533	0.910713
sg_mArid4a_Tudor1_42_s	GTAGAAACAAGGACATCTGA	48.4631	52.1795	48.1961	10.0758	7.39946	10.0178
sg_mArid4a_Tudor1_53_s	GACATCTGATGGATCTATCC	157.742	160.502	142.787	77.2477	39.64	8.19642
sg_mArid4a_Tudor1_60_a	ATTTGCTGATAATAGCTTCC	0.475128	0.6605	0.450431	0.479799	0.528533	0.910713
sg_mArid4a_Tudor1_88_s	GCAAATTGACAGATGCTAGT	299.331	326.287	309.446	81.5659	41.7541	150.268
sg_mArid4a_Tudor1_98_s	AGATGCTAGTTGGTATACTG	121.633	131.44	109.905	0.479799	0.528533	0.910713
sg_mArid4b_Tudor1_10_a	ACAATAGCTCCTACCTTCAG	50.8387	63.408	67.5646	152.576	167.545	30.9642
sg_mArid4b_Tudor1_111_s	TATACTGTGGTTTTTGATGA	30.8833	21.136	27.0258	52.7779	7.928	10.0178
sg_mArid4b_Tudor1_153_s	AGATCTTCATTATGTCTGAA	0.475128	0.6605	0.450431	0.479799	0.528533	0.910713
sg_mArid4b_Tudor1_23_s	ACTGAAGGTAGGAGCTATTG	17.1046	15.1915	16.6659	9.59599	47.0394	64.6606
sg_mArid4b_Tudor1_42_s	GTGGAAGTGAAGAATCTTGA	211.432	206.076	195.037	290.758	408.556	272.303
sg_mArid4b_Tudor1_53_s	GAATCTTGATGGTGCCTATC	117.357	111.625	115.761	87.8033	164.374	132.964
sg_mArid4b_Tudor1_56_a	ATTGATAACCGCTTCCTGAT	82.1971	83.8835	68.9159	138.662	126.848	92.8927
sg_mArid4b_Tudor1_59_s	TGATGGTGCCTATCAGGAAG	71.2692	64.729	69.8168	112.753	56.553	10.0178
sg_mArid4b_Tudor1_88_s	ATAAACTGACAGATGCAAGT	101.677	100.396	97.7435	172.248	72.9376	91.982
sg_mArid4b_Tudor1_98_s	AGATGCAAGTTGGTATACTG	47.9879	52.1795	52.25	33.1061	49.6821	47.3571
sg_mCoil_Tudor1_107_s	TCCTGATGTCTCTGACTACA	259.42	223.91	259.899	119.47	89.8506	261.375
sg_mCoil_Tudor1_111_s	GATGTCTCTGACTACAAGGA	4.27615	3.3025	1.80172	1.9192	2.11413	0.910713
sg_mCoil_Tudor1_142_a	ATGTCCACTTGCTGGGTCTC	929.35	929.984	927.437	414.067	517.962	402.535
sg_mCoil_Tudor1_149_s	CGATCCAGAGACCCAGCAAG	6444.64	7198.13	6679.89	2240.66	2775.86	3067.28
sg_mCoil_Tudor1_150_a	GGACCTCTATGTCCACTTGC	884.688	877.144	944.553	380.001	429.169	549.16
sg_mCoil_Tudor1_158_s	GACCCAGCAAGTGGACATAG	926.024	979.522	931.941	470.203	457.71	459.91
sg_mCoil_Tudor1_171_a	TCAAAGCCGGTAGCGAGGAG	694.637	584.543	786.452	994.624	1030.64	1063.71
sg_mCoil_Tudor1_176_a	TTCTTTCAAAGCCGGTAGCG	1112.75	1173.71	1102.2	2054.02	2139.5	1916.14
sg_mCoil_Tudor1_184_a	TTCCCAGGTTCTTTCAAAGC	166.295	181.638	183.776	256.693	300.735	245.892
sg_mCoil_Tudor1_192_s	CTACCGGCTTTGAAAGAACC	439.969	500.659	469.349	590.633	690.264	968.998
sg_mCoil_Tudor1_193_s	TACCGGCTTTGAAAGAACCT	246.116	210.7	245.485	338.258	215.113	431.678
sg_mCoil_Tudor1_199_a	TAGACCAAATCAAACTTCCC	43.7118	36.988	32.431	15.3536	1.5856	10.0178
sg_mCoil_Tudor1_206_s	AGAACCTGGGAAGTTTGATT	0.475128	0.6605	0.450431	0.479799	0.528533	0.910713
sg_mCoil_Tudor1_22_a	TGAGGGGCAGCTGCCAACAG	2781.4	2865.25	2784.56	533.537	483.608	486.321
sg_mCoil_Tudor1_225_s	TTGGTCTATCACAATGAAAA	0.475128	0.6605	0.450431	0.479799	0.528533	0.910713
sg_mCoil_Tudor1_233_s	TCACAATGAAAATGGAACCG	297.43	301.849	297.735	178.965	247.882	275.035
sg_mCoil_Tudor1_236_s	CAATGAAAATGGAACCGAGG	172.471	205.416	191.433	179.445	191.329	213.107
sg_mCoil_Tudor1_239_a	CACAGCGTATTCCACCACCT	950.731	841.477	982.84	637.173	477.265	442.606
sg_mCoil_Tudor1_257_s	GGTGGAATACGCTGTGACTC	585.358	616.247	575.2	327.223	479.908	466.285
sg_mCoil_Tudor1_265_s	ACGCTGTGACTCAGGAGAAG	3900.33	4141.34	3799.38	2324.15	2579.24	2663.83
sg_mCoil_Tudor1_280_s	AGAAGAGGATCACCGTGCTC	375.826	396.961	380.614	837.729	785.4	589.231
sg_mCoil_Tudor1_38_a	AATCTTTTCTCCAACTTGAG	7.12692	7.926	6.75646	0.479799	11.6277	0.910713
sg_mCoil_Tudor1_40_a	GCAATCTTTTCTCCAACTTG	133.036	139.366	133.778	186.162	236.783	269.571
sg_mCoil_Tudor1_65_s	AAAGATTGCATTTAAGCTTT	0.475128	0.6605	0.450431	0.479799	0.528533	0.910713
sg_mCoil_Tudor1_86_a	AGAGACATCAGGAGAGTAGT	1.90051	1.321	0.900862	0.479799	0.528533	0.910713
sg_mCoil_Tudor1_97_a	TCCTTGTAGTCAGAGACATC	50.8387	49.5375	62.6099	62.3739	32.2405	3.64285
sg_mKdm4a_Tudor1_111_s	TACGAAGTCAACTTTGACGA	49.4133	56.803	52.25	27.3486	14.2704	5.46428
sg_mKdm4a_Tudor1_125_a	AGGATAAAGGTTGTCACTGA	22.8061	18.494	19.819	3.83839	6.87093	0.910713
sg_mKdm4a_Tudor1_138_a	TCACTATGTCCTCAGGATAA	0.475128	0.6605	0.450431	0.479799	0.528533	0.910713
sg_mKdm4a_Tudor1_140_s	CAGTGACAACCTTTATCCTG	52.7392	52.1795	56.3038	4.79799	5.28533	0.910713
sg_mKdm4a_Tudor1_145_a	TCCTGACTCACTATGTCCTC	361.097	295.904	355.39	752.805	495.764	591.053
sg_mKdm4a_Tudor1_155_s	TCCTGAGGACATAGTGAGTC	20.4305	15.852	14.4138	12.4748	19.0272	10.0178
sg_mKdm4a_Tudor1_24_a	TGTGTTTGCTGATAACCTTC	36.1097	25.099	30.1789	2.8788	0.528533	0.910713
sg_mKdm4a_Tudor1_42_s	GTTATCAGCAAACACAAGAA	17.5797	21.136	24.3233	30.7072	23.784	10.0178
sg_mKdm4a_Tudor1_43_s	TTATCAGCAAACACAAGAAC	0.475128	1.321	0.450431	0.479799	0.528533	0.910713
sg_mKdm4a_Tudor1_62_s	CGGGCGCTTCTACCAGTGTG	3276.48	3184.93	3444.44	561.845	528.533	488.142
sg_mKdm4a_Tudor1_65_s	GCGCTTCTACCAGTGTGAGG	1693.83	1767.5	1740.46	161.213	218.813	199.446
sg_mKdm4a_Tudor1_86_a	GACTTCGTAGAAGGTCTCGG	735.973	778.73	732.4	210.152	83.5082	210.375
sg_mKdm4a_Tudor1_89_a	GTTGACTTCGTAGAAGGTCT	50.8387	72.655	50.4482	10.5556	0.528533	18.2143
sg_mKdm4a_Tudor1_95_a	GTCAAAGTTGACTTCGTAGA	9.02743	15.852	14.4138	0.479799	0.528533	0.910713
sg_mKdm4a_Tudor2_10_a	ACCACTTCACCTTCAGCAGG	1702.38	1856.67	1694.97	261.011	338.261	268.66
sg_mKdm4a_Tudor2_102_a	AGCCATCCTCAAACTCCACC	1265.27	1197.49	1175.62	2101.52	1673.34	2554.55
sg_mKdm4a_Tudor2_107_s	GATGTACCAGGTGGAGTTTG	41.3361	44.914	53.6013	102.677	51.7962	96.5356
sg_mKdm4a_Tudor2_111_s	TACCAGGTGGAGTTTGAGGA	208.581	212.021	231.972	290.279	247.354	277.767
sg_mKdm4a_Tudor2_122_s	GTTTGAGGATGGCTCGCAGC	2607.5	2793.92	2743.12	410.228	411.199	334.232
sg_mKdm4a_Tudor2_125_s	TGAGGATGGCTCGCAGCTGG	2564.27	2702.11	2673.76	265.809	234.14	289.607
sg_mKdm4a_Tudor2_13_a	TGAACCACTTCACCTTCAGC	1021.05	1085.86	1025.63	135.303	127.905	85.607
sg_mKdm4a_Tudor2_34_s	GTGAAGTGGTTCAAGTCAGA	124.484	140.687	134.228	7.19699	20.0843	0.910713
sg_mKdm4a_Tudor2_42_s	GTTCAAGTCAGATGGACAGA	89.7992	124.174	104.5	28.788	4.22827	9.10713
sg_mKdm4a_Tudor2_54_a	CAAACTTAGCCCCATAGACT	356.346	381.769	349.985	60.9345	126.319	121.125
sg_mKdm4a_Tudor2_56_s	GACAGATGGCCAAGTCTATG	518.84	511.227	495.924	66.6921	71.352	73.7677
sg_mKdm4a_Tudor2_68_s	AGTCTATGGGGCTAAGTTTG	116.406	92.47	119.364	39.8233	13.7419	50.0892
sg_mKdm4a_Tudor2_80_a	GTACATCTGGATGGGGTGGG	194.327	225.891	236.476	28.3082	11.0992	18.2143
sg_mKdm4a_Tudor2_83_a	CTGGTACATCTGGATGGGGT	1170.24	1169.75	1180.58	106.515	136.89	189.428
sg_mKdm4a_Tudor2_87_a	CCACCTGGTACATCTGGATG	1094.69	1170.41	1126.53	225.026	219.87	168.482
sg_mKdm4a_Tudor2_89_a	CTCCACCTGGTACATCTGGA	748.327	710.038	796.362	1266.19	1343	1827.8
sg_mKdm4a_Tudor2_93_a	CAAACTCCACCTGGTACATC	1035.3	1027.74	984.642	1328.08	1646.38	1875.16
sg_mKdm4a_Tudor2_95_s	CCACCCCATCCAGATGTACC	4665.76	4878.45	4796.19	949.043	799.671	1053.69
sg_mKdm4a_Tudor2_98_s	CCCCATCCAGATGTACCAGG	1269.07	1336.19	1369.76	1386.62	1246.28	1815.05
sg_mKdm4b_Tudor1_111_s	TACGAGGTCAACTTTGACGA	85.9982	83.8835	82.8793	59.4951	13.2133	43.7142
sg_mKdm4b_Tudor1_125_a	TGGGTACAGGTTGTCACTGT	488.432	451.122	469.349	542.653	498.407	393.428
sg_mKdm4b_Tudor1_138_a	TCGTGATGCTCTCTGGGTAC	130.66	135.403	130.174	76.7679	150.103	132.053
sg_mKdm4b_Tudor1_144_a	CTCTGCTCGTGATGCTCTCT	52.2641	50.198	54.9526	62.3739	76.6373	0.910713
sg_mKdm4b_Tudor1_145_a	TCTCTGCTCGTGATGCTCTC	130.66	105.02	118.914	279.723	205.071	238.607
sg_mKdm4b_Tudor1_166_s	TCACGAGCAGAGACTGCCTA	1203.02	1353.36	1228.78	1711.92	2247.32	2198.46
sg_mKdm4b_Tudor1_17_a	GGTGATGACGATCTGGCCCA	744.526	777.409	712.131	756.643	747.874	745.874
sg_mKdm4b_Tudor1_18_a	TGGTGATGACGATCTGGCCC	1052.41	1023.11	982.84	1172.63	1308.65	1171.18
sg_mKdm4b_Tudor1_24_a	GGTTCTTGGTGATGACGATC	287.452	260.237	299.086	291.238	304.435	472.66
sg_mKdm4b_Tudor1_38_a	GTAGAGCCCATTGCGGTTCT	964.51	1015.19	985.092	1156.32	1081.38	1167.53
sg_mKdm4b_Tudor1_42_s	GTCATCACCAAGAACCGCAA	859.507	856.669	873.385	1352.55	1452.41	1374.27
sg_mKdm4b_Tudor1_45_a	AGCGATAGTAGAGCCCATTG	190.526	214.663	188.73	291.718	549.146	182.143
sg_mKdm4b_Tudor1_61_s	ATGGGCTCTACTATCGCTGC	1485.73	1375.16	1489.12	1776.22	1207.7	1062.8
sg_mKdm4b_Tudor1_62_s	TGGGCTCTACTATCGCTGCC	1063.81	1022.45	1000.86	1019.57	1155.37	1330.55
sg_mKdm4b_Tudor1_69_a	GCGCAGTGGTGCCAATGACC	437.593	420.078	424.756	609.825	452.953	304.178
sg_mKdm4b_Tudor1_83_a	CTCGTAGAATGTCTGCGCAG	1351.74	1369.22	1358.95	1990.21	1299.13	1482.64
sg_mKdm4b_Tudor1_95_s	CACTGCGCAGACATTCTACG	4720.4	4441.2	4643.49	5966.3	5326.56	6292.11
sg_mKdm4b_Tudor2_10_a	ACCAGCTCGCCCTCAGGAGG	2513.43	2585.2	2548.09	4733.7	4254.16	3346.87
sg_mKdm4b_Tudor2_102_a	ACCCATCCTCAAACTCTACC	224.736	220.607	236.026	454.85	323.462	432.589
sg_mKdm4b_Tudor2_107_s	CATCTACCAGGTAGAGTTTG	339.717	322.985	306.743	650.608	668.066	455.356
sg_mKdm4b_Tudor2_111_s	TACCAGGTAGAGTTTGAGGA	59.391	73.3155	61.709	71.4901	62.3669	136.607
sg_mKdm4b_Tudor2_112_s	ACCAGGTAGAGTTTGAGGAT	97.4012	104.359	100.446	141.541	122.62	141.16
sg_mKdm4b_Tudor2_13_a	TCCACCAGCTCGCCCTCAGG	2625.08	2361.95	2667.45	3844.63	3300.69	3208.44
sg_mKdm4b_Tudor2_135_s	TCTCAGCTGACTGTGAAGCG	1231.06	1191.54	1215.26	1418.77	1447.12	1314.16
sg_mKdm4b_Tudor2_137_s	TCAGCTGACTGTGAAGCGTG	480.354	468.295	485.564	595.431	592.486	354.267
sg_mKdm4b_Tudor2_152_s	GCGTGGGGACATCTTCACAC	1176.42	1229.19	1138.69	999.902	1219.33	1107.43
sg_mKdm4b_Tudor2_158_s	GGACATCTTCACACTGGAAG	172.947	175.033	176.118	232.223	174.944	216.75
sg_mKdm4b_Tudor2_16_a	AGCTCCACCAGCTCGCCCTC	4143.59	3394.31	4392.15	5806.05	4802.78	5385.04
sg_mKdm4b_Tudor2_23_s	ACCTCCTGAGGGCGAGCTGG	3687.94	3879.78	3766.95	4048.07	4713.46	4246.65
sg_mKdm4b_Tudor2_31_s	AGGGCGAGCTGGTGGAGCTT	1368.84	1237.78	1336.88	1314.65	1372.6	1276.82
sg_mKdm4b_Tudor2_34_s	GCGAGCTGGTGGAGCTTCGG	4929.93	5282.02	5072.3	6745.5	6335.53	7072.6
sg_mKdm4b_Tudor2_42_s	GTGGAGCTTCGGTGGACAGA	1198.75	1172.39	1187.34	1085.79	1550.19	954.427
sg_mKdm4b_Tudor2_61_s	ACGGTAATCTGTACAGAGCC	165.345	165.125	175.218	247.097	234.14	183.053
sg_mKdm4b_Tudor2_68_a	GGTGGCCATGGAGATAAACC	779.685	754.952	799.515	627.577	821.34	688.499
sg_mKdm4b_Tudor2_74_s	CAGAGCCAGGTTTATCTCCA	114.981	123.514	105.401	126.187	176.53	148.446
sg_mKdm4b_Tudor2_80_a	GTAGATGAGGCTGGTGGCCA	1041.96	1126.15	1057.61	1010.46	1131.06	1114.71
sg_mKdm4b_Tudor2_86_a	TACCTGGTAGATGAGGCTGG	325.938	346.102	363.948	94.0407	108.349	230.41
sg_mKdm4b_Tudor2_89_a	CTCTACCTGGTAGATGAGGC	1038.63	846.761	826.991	1084.35	892.164	1455.32
sg_mKdm4b_Tudor2_93_a	CAAACTCTACCTGGTAGATG	190.051	192.206	197.739	287.88	470.394	255
sg_mKdm4b_Tudor2_95_s	GGCCACCAGCCTCATCTACC	2152.8	2194.18	2270.62	2043.47	2813.38	2516.3
sg_mKdm4c_Tudor1_11_a	GACTGTCTGACCCACAGAAA	151.091	168.428	167.56	126.667	193.972	163.928
sg_mKdm4c_Tudor1_111_s	TATGAGGTCATGTTTGATGA	0.475128	0.6605	0.450431	0.479799	0.528533	0.910713
sg_mKdm4c_Tudor1_125_a	AGGAAATGTGTCTCTGCTGA	23.7564	30.383	28.3771	16.3132	14.2704	0.910713
sg_mKdm4c_Tudor1_145_a	TTTCGGCTCACAATATCTTC	146.339	171.73	159.452	353.612	225.684	172.125
sg_mKdm4c_Tudor1_46_s	TCACAAAACATCGAAACACT	231.862	188.903	187.379	172.248	129.491	148.446
sg_mKdm4c_Tudor1_95_s	GACATCTCAAACCTTCTATG	14.2538	8.5865	12.1616	14.394	11.6277	0.910713
sg_mKdm4c_Tudor2_10_a	ATGACTTCTCCCTCCGCAGG	1432.04	1416.77	1404.44	1420.21	989.943	1181.19
sg_mKdm4c_Tudor2_111_s	TATCAGGTTGAATTTGAAGA	5.22641	11.2285	8.10775	0.479799	6.87093	7.2857
sg_mKdm4c_Tudor2_13_a	TGGATGACTTCTCCCTCCGC	1405.9	1499.34	1382.82	914.497	823.455	964.445
sg_mKdm4c_Tudor2_33_a	TACCATCAGGCCATTTGACT	286.502	274.108	278.366	256.213	304.964	204.91
sg_mKdm4c_Tudor2_34_s	GAGAAGTCATCCAAGTCAAA	35.1595	35.667	31.9806	74.8487	3.1712	8.19642
sg_mKdm4c_Tudor2_42_s	ATCCAAGTCAAATGGCCTGA	51.789	49.5375	54.5021	50.8587	7.39946	30.9642
sg_mKdm4c_Tudor2_46_a	GCCCCATAGAGTTTACCATC	384.854	366.578	371.605	477.4	459.295	291.428
sg_mKdm4c_Tudor2_54_s	TGGCCTGATGGTAAACTCTA	56.5402	61.4265	87.3836	36.4647	41.7541	81.0534
sg_mKdm4c_Tudor2_56_s	GCCTGATGGTAAACTCTATG	94.5505	94.4515	98.1939	114.192	147.461	22.7678
sg_mKdm4c_Tudor2_69_s	CTCTATGGGGCAAAGTATCT	511.238	519.814	514.842	488.436	401.157	382.499
sg_mKdm4c_Tudor2_92_a	AAATTCAACCTGATACATAT	0.475128	0.6605	7.20689	3.83839	2.64267	0.910713
sg_mKdm4c_Tudor2_95_s	AAATGTTGCCTATATGTATC	4.75128	7.926	4.05388	0.479799	0.528533	0.910713
sg_mLbr_Tudor1_117_s	TACACTGTAAAATACAAAGA	0.475128	0.6605	0.450431	0.479799	0.528533	0.910713
sg_mLbr_Tudor1_128_s	ATACAAAGATGGCACCGAAC	29.4579	41.6115	40.0883	44.6213	43.3397	17.3035
sg_mLbr_Tudor1_131_a	ACTCTCCTTCAGTTCCAGTT	66.5179	71.9945	67.1142	105.076	309.192	207.643
sg_mLbr_Tudor1_137_s	TGGCACCGAACTGGAACTGA	821.971	844.78	871.584	1231.16	1514.78	1448.03
sg_mLbr_Tudor1_27_s	GTTGAGGGTGAAGTGGTCAG	902.268	875.163	890.502	1098.74	969.858	1520.89
sg_mLbr_Tudor1_34_s	GTGAAGTGGTCAGAGGCCGA	1310.4	1293.92	1261.66	2045.86	1649.02	1506.32
sg_mLbr_Tudor1_39_a	AAAGGGAGCTCCCAGGCCAT	1265.27	1282.03	1285.53	843.487	940.789	857.891
sg_mLbr_Tudor1_40_s	TGGTCAGAGGCCGATGGCCT	926.024	961.028	932.392	1534.88	1612.03	1507.23
sg_mLbr_Tudor1_46_a	TCATAATAAAGGGAGCTCCC	119.732	152.576	114.409	135.783	206.128	153
sg_mLbr_Tudor1_56_a	AATCTCTACTTCATAATAAA	0.475128	0.6605	0.450431	0.479799	0.528533	0.910713
sg_mLbr_Tudor1_57_a	GAATCTCTACTTCATAATAA	0.475128	0.6605	0.450431	0.479799	0.528533	0.910713
sg_mLbr_Tudor1_84_a	AGAGCTGGGATTTGTTGTCG	1930.92	1820.34	1855.77	3101.9	3290.65	2886.05
sg_mLbr_Tudor1_98_a	GTATTTTACAGTGTAGAGCT	33.7341	51.519	44.1422	39.3435	56.0245	43.7142
sg_mLbr_Tudor1_99_a	TGTATTTTACAGTGTAGAGC	7.12692	5.284	5.40517	0.479799	0.528533	0.910713
sg_mLin9_Tudor1_10_a	ACTTTGGTTCCAATAACCAG	0.475128	1.321	0.450431	0.479799	0.528533	0.910713
sg_mLin9_Tudor1_118_s	CTTACAGAGTAACTTTCGAT	56.0651	62.087	62.1594	5.27779	0.528533	0.910713
sg_mLin9_Tudor1_12_a	TAACTTTGGTTCCAATAACC	0.475128	0.6605	0.450431	0.479799	0.528533	0.910713
sg_mLin9_Tudor1_123_s	AGAGTAACTTTCGATAGGAC	0.475128	0.6605	0.450431	0.479799	0.528533	0.910713
sg_mLin9_Tudor1_129_s	ACTTTCGATAGGACAGGCCT	47.9879	48.2165	44.1422	39.8233	38.0544	30.9642
sg_mLin9_Tudor1_130_s	CTTTCGATAGGACAGGCCTT	1397.35	1485.47	1392.73	1883.69	2952.91	2157.48
sg_mLin9_Tudor1_135_a	CAGGAATGGTGTGAGTCCCA	1009.65	946.497	935.545	23.99	61.3098	81.0534
sg_mLin9_Tudor1_149_a	AAGAACTTCATAGTCAGGAA	0.475128	0.6605	0.450431	0.479799	0.528533	0.910713
sg_mLin9_Tudor1_154_a	TTACTAAGAACTTCATAGTC	0.475128	0.6605	0.450431	0.479799	0.528533	0.910713
sg_mLin9_Tudor1_26_a	ACGTAACCGCGCTGTAACTT	1724.71	1700.79	1782.35	2558.77	2228.3	2285.89
sg_mLin9_Tudor1_31_s	TTGGAACCAAAGTTACAGCG	39.9108	35.667	48.6465	96.9194	84.0368	100.178
sg_mLin9_Tudor1_39_s	AAAGTTACAGCGCGGTTACG	1600.23	1706.07	1622	2894.15	2909.05	3036.32
sg_mLin9_Tudor1_51_s	CGGTTACGTGGCATTCACGA	4031.46	4210.69	4067.39	960.558	955.588	1331.46
sg_mLin9_Tudor1_63_a	CATCTATCTGACCAGTAAAC	300.756	354.028	304.041	59.4951	404.856	165.75
sg_mLin9_Tudor1_80_s	TACTGGTCAGATAGATGCAG	56.5402	55.482	52.25	0.479799	1.5856	14.5714
sg_mMtf2_Tudor1_110_s	GAGCTGCTTCATCATATTTG	102.628	112.285	118.013	153.056	144.29	204.91
sg_mMtf2_Tudor1_127_s	TTGAGGACAGTTCCAAATCC	110.23	112.285	101.347	71.4901	102.535	53.7321
sg_mMtf2_Tudor1_128_s	TGAGGACAGTTCCAAATCCT	181.499	198.811	136.931	106.515	90.9077	142.071
sg_mMtf2_Tudor1_134_a	GATGTCCTTCCAGAGAACCC	247.542	287.318	256.295	0.959599	0.528533	0.910713
sg_mMtf2_Tudor1_136_s	GTTCCAAATCCTGGGTTCTC	193.852	183.619	179.722	417.425	292.279	255
sg_mMtf2_Tudor1_140_s	CAAATCCTGGGTTCTCTGGA	1079.49	1209.38	1133.73	1156.32	1567.63	1388.84
sg_mMtf2_Tudor1_153_s	CTCTGGAAGGACATCCAAAC	564.927	612.284	547.273	844.926	1164.89	1293.21
sg_mMtf2_Tudor1_162_s	GACATCCAAACAGGAGCCAC	506.962	488.77	493.222	728.335	1133.18	1101.96
sg_mMtf2_Tudor1_163_s	ACATCCAAACAGGAGCCACT	589.159	508.585	501.78	1201.9	966.159	724.017
sg_mMtf2_Tudor1_34_s	GTCAAGATGTCTTAGCTAGA	2.37564	5.9445	4.05388	4.79799	0.528533	0.910713
sg_mMtf2_Tudor1_42_s	GTCTTAGCTAGATGGTCAGA	22.331	22.457	18.9181	3.35859	62.8954	10.9286
sg_mMtf2_Tudor1_57_s	TCAGATGGCTTGTTTTATCT	0.475128	0.6605	0.450431	0.479799	0.528533	0.910713
sg_mPhf1_Tudor1_110_s	GGTGTGTCTGGTCCAGTTTG	962.134	943.855	971.129	1047.88	1133.18	797.784
sg_mPhf1_Tudor1_111_a	ACTGGGAATCGTCCTCAAAC	364.423	325.627	287.825	517.224	741.003	377.035
sg_mPhf1_Tudor1_128_a	CTTCCATAGAACCAGAAACT	200.979	224.57	213.054	421.744	306.549	380.678
sg_mPhf1_Tudor1_129_a	CCTTCCATAGAACCAGAAAC	183.875	172.391	194.136	384.319	467.223	257.732
sg_mPhf1_Tudor1_136_s	ATTCCCAGTTTCTGGTTCTA	225.211	204.095	206.297	325.304	297.036	281.41
sg_mPhf1_Tudor1_140_s	CCAGTTTCTGGTTCTATGGA	118.782	113.606	108.554	198.157	134.776	32.7857
sg_mPhf1_Tudor1_165_s	ATCAGCCCAGCTGCCCTCCC	8825.98	9157.18	8930.24	11402.9	11860.8	12250
sg_mPhf1_Tudor1_166_s	TCAGCCCAGCTGCCCTCCCT	5122.83	4850.71	5331.3	3660.39	3583.98	4334.99
sg_mPhf1_Tudor1_24_a	TCCATCTGGCCAGCACATCT	1337.01	1156.54	1377.87	1644.27	1666.99	1758.59
sg_mPhf1_Tudor1_26_s	TTGGGAAGGCCAAGATGTGC	255.619	255.614	259.448	333.46	330.862	212.196
sg_mPhf1_Tudor1_34_s	GCCAAGATGTGCTGGCCAGA	764.006	667.766	717.536	1045	938.675	968.998
sg_mPhf1_Tudor1_38_a	CAGCAGCCCATCAGTCCATC	5414.56	5255.6	5302.02	8083.66	7598.19	7932.31
sg_mPhf1_Tudor1_42_s	GTGCTGGCCAGATGGACTGA	819.121	758.915	742.76	1002.78	928.633	978.106
sg_mPhf1_Tudor1_43_s	TGCTGGCCAGATGGACTGAT	1257.19	1296.56	1226.52	1211.01	1021.65	1613.78
sg_mPhf1_Tudor1_56_s	GACTGATGGGCTGCTGTACT	1324.66	1343.46	1285.53	1583.82	1565.52	1143.86
sg_mPhf1_Tudor1_57_s	ACTGATGGGCTGCTGTACTT	715.543	762.878	749.517	589.193	996.813	431.678
sg_mPhf1_Tudor1_71_a	AGCACTGTCCACCTTTTTGA	483.205	459.708	458.539	890.507	612.57	985.391
sg_mPhf1_Tudor1_74_s	CTTGGGTACCATCAAAAAGG	171.046	210.039	196.388	314.269	497.35	357.91
sg_mPhf1_Tudor1_89_s	AAAGGTGGACAGTGCTCGAG	278.425	218.626	276.114	201.995	345.661	288.696
sg_mPhf1_Tudor1_98_s	CAGTGCTCGAGAGGTGTGTC	3043.19	2726.54	3060.68	3189.71	3415.38	4065.42
sg_mPhf19_Tudor1_105_a	AATTATCTTCAAAAGTCACA	0.475128	0.6605	0.450431	0.479799	0.528533	0.910713
sg_mPhf19_Tudor1_127_s	TTGAAGATAATTCCAAATAC	38.4854	33.6855	25.6746	26.389	20.0843	8.19642
sg_mPhf19_Tudor1_128_s	TGAAGATAATTCCAAATACT	19.4802	26.42	16.2155	20.6314	20.6128	0.910713
sg_mPhf19_Tudor1_136_s	ATTCCAAATACTGGGTCCTG	123.058	128.798	164.407	156.415	289.108	153.91
sg_mPhf19_Tudor1_140_s	CAAATACTGGGTCCTGTGGA	426.665	441.214	430.612	486.037	789.1	541.874
sg_mPhf19_Tudor1_141_a	CATGCTGGATGTCCTTCCAC	1182.12	1060.1	1065.27	1569.42	1537.5	1409.78
sg_mPhf19_Tudor1_156_s	TGGAAGGACATCCAGCATGC	953.582	943.855	908.969	1604.45	1313.93	1414.34
sg_mPhf19_Tudor1_164_s	CATCCAGCATGCTGGTGTTC	133.511	102.378	136.03	243.738	177.587	175.768
sg_mPhf19_Tudor1_165_s	ATCCAGCATGCTGGTGTTCC	752.603	667.105	734.202	1197.58	1126.83	1190.3
sg_mPhf19_Tudor1_31_s	AGGGACAGTTCGTGCTATGC	1371.69	1271.46	1311.65	2175.89	2000.5	2058.21
sg_mPhf19_Tudor1_34_s	GACAGTTCGTGCTATGCAGG	1705.23	1605.68	1634.16	2217.15	1973.54	2201.19
sg_mPhf19_Tudor1_42_s	GTGCTATGCAGGTGGACAGA	600.087	535.666	586.01	425.582	841.953	918.909
sg_mPhf19_Tudor1_43_s	TGCTATGCAGGTGGACAGAC	630.97	582.561	590.515	816.139	739.418	764.999
sg_mPhf19_Tudor1_57_s	ACAGACGGGCTATATTACCT	0.950256	5.9445	0.900862	0.479799	0.528533	0.910713
sg_mPhf19_Tudor1_63_a	TGACCCGCTTGATCTTGCCA	4088.48	4392.99	4026.85	5596.38	5208.69	5455.17
sg_mPhf19_Tudor1_70_s	ATTACCTTGGCAAGATCAAG	0.475128	0.6605	0.450431	0.479799	0.528533	0.910713
sg_mPhf19_Tudor1_71_s	TTACCTTGGCAAGATCAAGC	315.96	270.805	288.726	408.309	528.005	535.499
sg_mPhf19_Tudor1_91_a	GTCACAAGGCAGCTTTGCTT	844.302	952.441	876.088	1490.26	1200.3	1083.75
sg_mPhf20_Tudor1_111_a	GATGGTTCCAACGCTTGAAA	46.5625	56.1425	38.2866	11.995	23.784	27.3214
sg_mPhf20_Tudor1_115_s	TTCTCATCCATTTCAAGCGT	281.751	247.027	209	149.218	204.014	116.571
sg_mPhf20_Tudor1_129_a	AAAACCACTCATCGTAACGA	90.2743	99.075	119.364	46.0607	109.935	30.0535
sg_mPhf20_Tudor1_136_s	GGAACCATCGTTACGATGAG	271.773	239.101	210.351	172.728	233.612	187.607
sg_mPhf20_Tudor1_145_s	GTTACGATGAGTGGTTTTGC	232.813	213.342	245.034	311.87	146.932	142.071
sg_mPhf20_Tudor1_146_s	TTACGATGAGTGGTTTTGCT	181.974	204.095	195.037	106.995	174.944	220.392
sg_mPhf20_Tudor1_23_s	CTTTGAAGTGGGAGCCCAGT	3371.03	3736.45	3492.64	2005.56	2348.27	2436.16
sg_mPhf20_Tudor1_27_a	AACGGTCCCGAGCTTCCAAC	1116.08	1140.02	1054.46	817.578	681.808	715.82
sg_mPhf20_Tudor1_31_s	TGGGAGCCCAGTTGGAAGCT	1453.42	1213.34	1183.73	797.426	808.127	1081.02
sg_mPhf20_Tudor1_32_s	GGGAGCCCAGTTGGAAGCTC	936.002	900.262	1002.21	562.805	626.312	626.57
sg_mPhf20_Tudor1_45_a	CTGGATACCAGTTTTTTAAA	0.475128	0.6605	0.450431	0.479799	0.528533	0.910713
sg_mPhf20_Tudor1_49_s	CTCGGGACCGTTTAAAAAAC	355.396	331.571	348.633	363.688	303.907	540.053
sg_mPhf20_Tudor1_64_a	TCAATGTCTTCAATATGAGC	32.3087	22.457	16.6659	0.479799	1.05707	52.8213
sg_mPhf20_Tudor1_87_s	GAAGACATTGACTACGAAGA	70.3189	42.9325	45.0431	110.354	38.5829	86.5177
sg_mPhf20_Tudor1_88_s	AAGACATTGACTACGAAGAA	4.27615	3.3025	0.900862	2.8788	3.69973	2.73214
sg_mPhf20_Tudor2_111_s	TACACTGTGAAATTTTATGA	2.85077	0.6605	0.900862	0.479799	0.528533	9.10713
sg_mPhf20_Tudor2_24_a	ACCAGCAAGCAAGCACTTGC	1789.33	1936.59	1766.14	1571.34	1980.94	1701.21
sg_mPhf20_Tudor2_34_s	ACCAGCAAGTGCTTGCTTGC	372.975	357.991	377.911	337.299	485.193	332.41
sg_mPhf20_Tudor2_64_a	TTCACAGCAGTGACTCTGGC	3121.12	3198.8	3150.31	2652.33	2815.5	2458.01
sg_mPhf20_Tudor2_68_a	CTTGTTCACAGCAGTGACTC	1888.16	1806.47	1777.4	1468.67	1469.85	1355.14
sg_mPhf20_Tudor2_80_s	CAGAGTCACTGCTGTGAACA	425.24	382.43	414.847	273.965	452.424	532.767
sg_mPhf20_Tudor2_84_s	GTCACTGCTGTGAACAAGGA	253.718	293.262	258.998	160.733	372.616	277.767
sg_mPhf20l1_Tudor1_111_a	GATGACTCCAGCGCTCAAAA	649.025	644.648	616.189	770.078	1062.88	937.123
sg_mPhf20l1_Tudor1_115_s	TGCTAGTCCATTTTGAGCGC	1576.47	1788.63	1629.21	1064.19	1636.87	1449.85
sg_mPhf20l1_Tudor1_136_s	GGAGTCATCGATATGATGAG	56.0651	57.4635	55.403	34.5455	57.6101	105.643
sg_mPhf20l1_Tudor1_145_s	GATATGATGAGTGGATTTAC	38.4854	35.0065	35.1336	42.7021	6.87093	48.2678
sg_mPhf20l1_Tudor1_146_s	ATATGATGAGTGGATTTACT	44.1869	60.1055	45.0431	22.0708	23.2555	120.214
sg_mPhf20l1_Tudor1_157_s	GGATTTACTGGGACAGCAAC	306.933	290.62	319.355	383.36	346.189	363.374
sg_mPhf20l1_Tudor1_23_s	TTTTGAGATTGGTGCTCGTT	336.391	328.269	339.174	387.198	280.123	519.106
sg_mPhf20l1_Tudor1_26_s	TGAGATTGGTGCTCGTTTGG	1288.55	1405.54	1331.92	1163.51	871.023	1040.03
sg_mPhf20l1_Tudor1_32_s	TGGTGCTCGTTTGGAGGCAC	781.586	783.353	754.021	785.911	766.373	724.017
sg_mPhf20l1_Tudor1_49_s	CACTGGACTACTTACAGAAA	28.0326	28.4015	30.6293	45.5809	15.3275	0.910713
sg_mPhf20l1_Tudor1_64_a	TCAATTTTTTCAATTCGGGA	0.950256	1.321	0.450431	0.479799	0.528533	0.910713
sg_mPhf20l1_Tudor1_68_a	ATAATCAATTTTTTCAATTC	0.475128	0.6605	0.450431	0.479799	0.528533	0.910713
sg_mPhf20l1_Tudor1_69_a	CATAATCAATTTTTTCAATT	0.475128	0.6605	0.450431	0.479799	0.528533	0.910713
sg_mPhf20l1_Tudor1_87_s	GAAAAAATTGATTATGAAGA	0.475128	0.6605	0.450431	0.479799	0.528533	0.910713
sg_mPhf20l1_Tudor1_88_s	AAAAAATTGATTATGAAGAA	0.475128	0.6605	0.450431	0.479799	0.528533	0.910713
sg_mPhf20l1_Tudor2_111_s	TTCACAGTTCAGTTTTATGA	38.9605	45.5745	41.8901	29.7476	31.1835	76.4999
sg_mPhf20l1_Tudor2_129_a	TGTGCATTCTTTTTAAACAA	0.475128	0.6605	0.450431	0.479799	0.528533	0.910713
sg_mPhf20l1_Tudor2_158_s	GCACATTAAAGCCATGCCTG	1709.04	1779.39	1706.68	1744.55	1854.62	1389.75
sg_mPhf20l1_Tudor2_26_s	TAAAGCTGGAGAAGAAGTAC	0.475128	0.6605	0.450431	0.479799	0.528533	0.910713
sg_mPhf20l1_Tudor2_34_s	GAGAAGAAGTACTGGCTCGT	389.605	408.85	382.416	526.82	589.843	517.285
sg_mPhf20l1_Tudor2_63_a	TAATTGCTTCAATCTTGGCA	0.475128	1.321	0.450431	0.479799	1.05707	0.910713
sg_mPhf20l1_Tudor2_64_a	TTAATTGCTTCAATCTTGGC	203.83	206.076	181.974	185.682	91.9648	120.214
sg_mPhf20l1_Tudor2_68_a	TTTGTTAATTGCTTCAATCT	0.475128	0.6605	0.450431	0.479799	0.528533	0.910713
sg_mPhf20l1_Tudor2_84_s	ATTGAAGCAATTAACAAAGA	0.475128	0.6605	0.450431	0.479799	0.528533	0.910713
sg_mRnf17_Tudor1_107_s	GGAAGTAGAAGTTAAATATG	8.5523	7.2655	9.45905	24.4698	16.3845	0.910713
sg_mRnf17_Tudor1_114_s	GAAGTTAAATATGTGGACTT	13.7787	15.1915	15.7651	12.9546	16.9131	0.910713
sg_mRnf17_Tudor1_13_a	ACACAGGCTTGATTCTGAAG	100.727	92.47	104.05	124.748	146.404	56.4642
sg_mRnf17_Tudor1_148_s	AAATAACACTTAAAGATATG	0.475128	0.6605	0.450431	0.479799	0.528533	0.910713
sg_mRnf17_Tudor1_158_s	TAAAGATATGCGGAAAATAA	2.37564	1.321	0.450431	10.5556	0.528533	0.910713
sg_mRnf17_Tudor1_29_a	ATCTTCAAATTTAGCTACAC	0.475128	0.6605	0.450431	0.479799	0.528533	0.910713
sg_mRnf17_Tudor1_42_s	TGTGTAGCTAAATTTGAAGA	0.475128	0.6605	0.450431	0.479799	0.528533	0.910713
sg_mRnf17_Tudor1_49_s	CTAAATTTGAAGATGGAATC	134.461	140.687	127.021	246.617	226.741	133.875
sg_mRnf17_Tudor1_69_s	TGGTATCGTGCAAAAGTGAT	77.4459	79.26	95.0409	87.8033	56.553	46.4464
sg_mRnf17_Tudor1_78_s	GCAAAAGTGATCGGATTGCC	1143.63	1138.04	1119.32	2075.13	1636.87	1752.21
sg_mRnf17_Tudor1_85_s	TGATCGGATTGCCTGGACAT	433.792	471.597	424.306	638.133	434.983	793.231
sg_mRnf17_Tudor1_86_s	GATCGGATTGCCTGGACATC	1366.94	1366.57	1302.65	2393.72	2626.28	2451.64
sg_mRnf17_Tudor2_117_s	GAGGTCTTGCTTTATGATGT	28.9828	34.346	27.9267	40.7829	4.7568	69.2142
sg_mRnf17_Tudor2_32_s	TGATATGCACTGCGCTGTTA	168.195	182.959	194.586	166.011	264.267	256.821
sg_mRnf17_Tudor2_45_a	TTCGCCACTGATTTTTAGCT	1173.57	1201.45	1223.82	2464.73	1992.04	2279.51
sg_mRnf17_Tudor2_46_a	CTTCGCCACTGATTTTTAGC	702.239	548.215	703.573	1101.62	956.645	1786.82
sg_mRnf17_Tudor2_52_s	AGGTCCCAGCTAAAAATCAG	226.161	207.397	215.306	334.42	364.159	491.785
sg_mRnf17_Tudor2_60_s	GCTAAAAATCAGTGGCGAAG	303.607	358.652	323.409	498.511	597.771	484.499
sg_mRnf17_Tudor2_72_a	CTGTAACCATTCTGAGAATC	46.5625	46.8955	39.6379	52.2981	65.0096	61.0178
sg_mRnf17_Tudor2_77_s	AAGAGGCCAGATTCTCAGAA	66.993	72.655	55.403	208.713	123.148	167.571
sg_mRnf17_Tudor2_92_s	CAGAATGGTTACAGACAAAC	99.7769	107.001	113.959	60.4547	198.728	335.142
sg_mRnf17_Tudor2_98_s	GGTTACAGACAAACTGGTAG	0.475128	0.6605	0.450431	0.479799	0.528533	0.910713
sg_mRnf17_Tudor3_105_a	TGAACCCATGATCTAAATAC	6.65179	7.926	6.30603	17.7526	4.22827	0.910713
sg_mRnf17_Tudor3_11_a	ACAAGGCTCTCCCTTTTTCC	746.426	775.427	737.806	1191.82	1339.3	1503.59
sg_mRnf17_Tudor3_111_s	AGGGTCCAGTATTTAGATCA	28.5077	24.4385	34.2327	39.3435	25.8981	50.0892
sg_mRnf17_Tudor3_112_s	GGGTCCAGTATTTAGATCAT	28.5077	38.309	33.3319	54.2173	35.4117	22.7678
sg_mRnf17_Tudor3_139_a	ATAGGATACAGATGACATTG	0.475128	0.6605	0.450431	0.479799	0.528533	0.910713
sg_mRnf17_Tudor3_28_a	TCAGATCCTCTCACTGCACA	479.404	488.77	487.817	755.204	754.217	662.088
sg_mRnf17_Tudor3_33_s	GGAGAGCCTTGTGCAGTGAG	1645.37	1592.47	1575.61	1917.76	1847.75	1961.68
sg_mRnf17_Tudor3_49_s	TGAGAGGATCTGATACTTTG	57.4905	58.124	81.0775	116.591	117.334	127.5
sg_mRnf17_Tudor3_57_s	TCTGATACTTTGTGGTACCG	288.878	308.454	306.293	465.885	459.295	334.232
sg_mRnf17_Tudor3_63_a	CAACCTCCATAACTTTGCCA	378.202	372.522	368.903	650.128	522.191	516.374
sg_mRnf17_Tudor3_68_s	GTGGTACCGTGGCAAAGTTA	257.995	258.916	284.222	288.839	344.604	208.553
sg_mRnf17_Tudor3_71_s	GTACCGTGGCAAAGTTATGG	246.591	219.286	243.233	343.536	408.556	230.41
sg_mRnf17_Tudor3_77_s	TGGCAAAGTTATGGAGGTTG	172.471	201.453	176.118	197.677	320.82	185.785
sg_mRnf17_Tudor3_81_s	AAAGTTATGGAGGTTGTGGG	40.861	30.383	34.6832	34.5455	28.5408	50.0892
sg_mRnf17_Tudor3_91_s	AGGTTGTGGGAGGCACCATC	2448.33	2221.26	2454.4	3128.77	2818.67	2799.53
sg_mRnf17_Tudor3_95_a	ATCTAAATACTGGACCCTGA	119.257	98.4145	101.797	194.319	194.5	220.392
sg_mRnf17_Tudor4_101_s	ATTTAACCCTTTATCTGTCC	82.6723	84.544	79.2758	142.5	159.617	182.143
sg_mRnf17_Tudor4_108_a	CATAATCAACAAACAGTACC	18.0549	15.1915	13.0625	5.27779	31.712	0.910713
sg_mRnf17_Tudor4_120_s	CTGGTACTGTTTGTTGATTA	274.149	258.256	248.187	318.107	389.529	310.553
sg_mRnf17_Tudor4_28_a	TCAGCATATTCTGCAAGGCA	19.0051	16.5125	20.2694	25.4294	40.6971	24.5892
sg_mRnf17_Tudor4_33_a	AACCATCAGCATATTCTGCA	61.7666	85.2045	66.6638	137.702	169.659	44.6249
sg_mRnf17_Tudor4_42_s	TGCCTTGCAGAATATGCTGA	103.578	114.927	90.5366	149.697	122.091	179.41
sg_mRnf17_Tudor4_49_s	CAGAATATGCTGATGGTTTG	188.626	177.675	166.209	162.652	338.79	112.018
sg_mRnf17_Tudor4_80_a	TAAAGGGTTAAATTCTTTAA	0.475128	0.6605	0.450431	0.479799	0.528533	0.910713
sg_mRnf17_Tudor4_96_a	ACAGTACCAGGACAGATAAA	2.85077	2.642	0.900862	1.4394	1.05707	2.73214
sg_mRnf17_Tudor4_97_a	AACAGTACCAGGACAGATAA	29.9331	33.025	33.7823	37.4243	25.3696	80.1427
sg_mSetdb1_Tudor1_129_s	TTTTTAATTTTTTTTGATGA	0.475128	0.6605	0.450431	0.479799	0.528533	0.910713
sg_mSetdb1_Tudor1_149_a	AAGCTCTGACTGAGTGACAT	34.2092	43.593	36.9353	23.5102	0.528533	0.910713
sg_mSetdb1_Tudor1_23_s	GCTGTTTGTGGGCAGTCGAG	1413.51	1553.5	1453.54	46.5405	17.4416	2.73214
sg_mSetdb1_Tudor1_26_s	GTTTGTGGGCAGTCGAGTGG	2090.56	2132.09	2104.41	39.8233	60.2528	38.2499
sg_mSetdb1_Tudor1_38_a	CTGATTTCCATCTTTGTACT	206.681	212.021	209	79.1669	50.2106	12.75
sg_mSetdb1_Tudor1_42_s	GTGGTGGCCAAGTACAAAGA	264.646	282.694	293.23	25.9092	45.9824	54.6428
sg_mSetdb1_Tudor1_50_s	CAAGTACAAAGATGGAAATC	12.3533	17.8335	27.0258	26.8688	22.7269	0.910713
sg_mSetdb1_Tudor1_55_s	ACAAAGATGGAAATCAGGTC	0.475128	0.6605	0.450431	0.479799	0.528533	0.910713
sg_mSetdb1_Tudor1_66_s	AATCAGGTCTGGCTTTATGC	187.676	201.453	201.793	14.394	4.22827	21.8571
sg_mSetdb1_Tudor1_92_a	GAGCTTGTTCTTGACGTTAG	263.221	279.392	280.618	11.995	26.4267	15.4821
sg_mSetdb1_Tudor1_94_a	CTGAGCTTGTTCTTGACGTT	984.465	951.12	1019.32	118.031	296.507	212.196
sg_mSetdb1_Tudor2_101_s	CCTAGTCAGGATCCTCTTTC	174.847	180.317	179.271	148.738	61.3098	42.8035
sg_mSetdb1_Tudor2_102_a	ATCTTTTGTCATCCAGAAAG	0.950256	1.9815	2.70258	0.479799	0.528533	0.910713
sg_mSetdb1_Tudor2_121_s	TGGATGACAAAAGATGTGAG	51.789	57.4635	40.9892	0.479799	0.528533	0.910713
sg_mSetdb1_Tudor2_132_s	AGATGTGAGTGGATATATCG	0.475128	0.6605	0.450431	0.479799	0.528533	0.910713
sg_mSetdb1_Tudor2_146_s	ATATCGAGGCTCTACACGCC	625.268	690.883	695.916	63.3335	46.5109	66.482
sg_mSetdb1_Tudor2_34_s	GGCAGCTTATCAAGACTGAG	407.185	438.572	423.405	33.5859	95.6645	69.2142
sg_mSetdb1_Tudor2_35_s	GCAGCTTATCAAGACTGAGT	39.9108	36.3275	50.8987	0.479799	6.87093	48.2678
sg_mSetdb1_Tudor2_39_s	CTTATCAAGACTGAGTGGGA	257.044	274.108	276.114	70.0507	64.481	12.75
sg_mSetdb1_Tudor2_46_s	AGACTGAGTGGGAAGGCACA	1520.88	1519.81	1453.09	167.93	176.53	139.339
sg_mSetdb1_Tudor2_49_s	CTGAGTGGGAAGGCACATGG	2636.01	2762.87	2677.81	259.092	200.314	154.821
sg_mSetdb1_Tudor2_68_s	GTGGAAGTCTCGAGTTGAAG	586.783	676.352	645.918	96.9194	136.362	47.3571
sg_mSetdb1_Tudor2_71_s	GAAGTCTCGAGTTGAAGAGG	239.465	212.021	245.935	15.8334	24.3125	6.37499
sg_mSetdb1_Tudor2_75_s	TCTCGAGTTGAAGAGGTGGA	206.681	207.397	199.541	41.7425	51.2677	0.910713
sg_mSetdb1_Tudor2_88_s	AGGTGGATGGCAGCCTAGTC	1172.62	1131.44	1231.03	421.744	531.704	657.535
sg_mSetdb1_Tudor2_90_a	CCAGAAAGAGGATCCTGACT	600.087	694.846	610.784	316.188	154.86	286.875
sg_mSgf29_Tudor1_20_a	AGCCACCTTGTCTCCAGGTT	125.909	136.724	132.427	0.479799	0.528533	0.910713
sg_mSgf29_Tudor1_25_a	CTAGCAGCCACCTTGTCTCC	1172.62	1212.68	1226.52	166.49	170.716	177.589
sg_mSgf29_Tudor1_29_s	GGCCAAACCTGGAGACAAGG	480.354	516.511	495.023	115.152	73.9946	21.8571
sg_mSgf29_Tudor1_37_s	CTGGAGACAAGGTGGCTGCT	1525.16	1576.61	1541.82	1454.75	1660.12	1567.34
sg_mSgf29_Tudor1_38_s	TGGAGACAAGGTGGCTGCTA	1073.79	1081.24	1096.35	47.5001	5.81386	2.73214
sg_mSgf29_Tudor1_44_s	CAAGGTGGCTGCTAGGGTGA	6949.7	7191.53	7146.53	23.0304	13.7419	57.3749
sg_mSgf29_Tudor1_50_s	GGCTGCTAGGGTGAAGGCTG	4632.97	4825.61	4745.74	75.3285	27.4837	102.911
sg_mSgf29_Tudor1_54_s	GCTAGGGTGAAGGCTGTGGA	696.063	779.39	708.528	0.959599	2.11413	19.125
sg_mSgf29_Tudor1_56_s	TAGGGTGAAGGCTGTGGAAG	2112.42	2143.32	2084.59	47.9799	114.163	39.1607
sg_mSgf29_Tudor1_67_s	CTGTGGAAGGGGATGAACAG	2382.77	2480.84	2523.76	243.738	96.193	149.357
sg_mSgf29_Tudor1_81_a	TGTAACTGACTACTTCAGCT	439.969	411.492	457.187	273.965	312.892	214.018
sg_mSgf29_Tudor1_105_a	CCTCATACTTGTTGGTAGCA	133.511	96.433	107.653	84.4447	254.224	142.071
sg_mSgf29_Tudor1_113_a	GTCGTCTACCTCATACTTGT	32.7838	48.2165	32.8814	20.1516	21.1413	27.3214
sg_mSgf29_Tudor1_116_s	CCATGCTACCAACAAGTATG	94.0753	70.013	92.3383	139.142	186.572	251.357
sg_mSgf29_Tudor1_138_s	GTAGACGACATTGATGAAGA	31.8336	31.704	28.3771	3.83839	0.528533	0.910713
sg_mSgf29_Tudor1_164_a	GATGATGCGCCGACGGCTCA	0.475128	0.6605	0.450431	0.479799	0.528533	0.910713
sg_mSgf29_Tudor1_166_s	AGAGACACACCCTGAGCCGT	1494.28	1570.67	1562.54	45.1011	21.6699	146.625
sg_mSgf29_Tudor1_171_a	GCAGTGGGATGATGCGCCGA	167.245	190.224	158.552	0.479799	0.528533	0.910713
sg_mSgf29_Tudor2_186_a	TAGCTTTCCACTGGGGCAGT	3849.01	3918.09	3974.6	279.723	133.719	153.91
sg_mSgf29_Tudor2_190_s	GCATCATCCCACTGCCCCAG	3522.6	3839.49	3634.08	52.7779	69.2378	44.6249
sg_mSgf29_Tudor2_193_a	TCAGGGTTAGCTTTCCACTG	831.949	850.724	811.226	14.8738	6.3424	11.8393
sg_mSgf29_Tudor2_195_a	TCTCAGGGTTAGCTTTCCAC	1476.7	1627.47	1524.71	5.75759	26.4267	0.910713
sg_mSgf29_Tudor2_210_a	AGGCCTCAGGGTCTGTCTCA	752.603	748.347	795.01	20.6314	4.22827	51.9106
sg_mSgf29_Tudor2_211_a	AAGGCCTCAGGGTCTGTCTC	1919.04	2025.75	2056.22	484.597	256.339	478.124
sg_mSgf29_Tudor2_218_s	TAACCCTGAGACAGACCCTG	1856.33	1873.18	1911.18	206.793	173.887	231.321
sg_mSgf29_Tudor2_222_a	CCTTCTGGAACAAGGCCTCA	229.012	216.644	237.827	14.8738	38.5829	7.2857
sg_mSgf29_Tudor2_223_a	TCCTTCTGGAACAAGGCCTC	1732.32	1844.12	1786.86	104.116	91.9648	66.482
sg_mSgf29_Tudor2_230_a	CAGCTGCTCCTTCTGGAACA	41.3361	52.1795	41.4396	0.479799	0.528533	0.910713
sg_mSgf29_Tudor2_233_s	CCCTGAGGCCTTGTTCCAGA	1763.2	1823.64	1778.75	4.31819	20.0843	5.46428
sg_mSgf29_Tudor2_237_a	CCAGCACCAGCTGCTCCTTC	6251.73	6761.54	6425.85	63.8133	29.5979	99.2677
sg_mSgf29_Tudor2_242_s	CTTGTTCCAGAAGGAGCAGC	68.4184	52.84	99.5452	0.479799	0.528533	0.910713
sg_mSgf29_Tudor2_248_s	CCAGAAGGAGCAGCTGGTGC	45.1372	68.692	56.7543	0.479799	0.528533	0.910713
sg_mSgf29_Tudor2_260_a	GCAGGTGGTCTGGGGATATA	449.471	462.35	484.664	10.0758	17.9701	8.19642
sg_mSgf29_Tudor2_261_a	AGCAGGTGGTCTGGGGATAT	459.924	460.369	452.683	0.479799	6.87093	0.910713
sg_mSgf29_Tudor2_268_a	CGGTAGAAGCAGGTGGTCTG	2170.38	2265.52	2251.25	116.591	75.5802	77.4106
sg_mSgf29_Tudor2_270_a	CACGGTAGAAGCAGGTGGTC	267.497	240.422	313.049	24.4698	21.1413	6.37499
sg_mSgf29_Tudor2_275_a	CAGGGCACGGTAGAAGCAGG	1482.4	1439.23	1477.86	11.0354	25.8981	26.4107
sg_mSgf29_Tudor2_278_a	GATCAGGGCACGGTAGAAGC	860.457	834.872	887.799	1493.14	1518.48	1232.19
sg_mSgf29_Tudor2_288_a	GTGGGGTGTGGATCAGGGCA	3705.52	3677.67	3733.17	148.258	239.954	196.714
sg_mSgf29_Tudor2_293_a	CTGTGGTGGGGTGTGGATCA	3928.83	4300.52	4060.63	21.1112	67.1237	40.9821
sg_mSgf29_Tudor2_294_a	TCTGTGGTGGGGTGTGGATC	170.096	167.107	205.847	0.479799	0.528533	0.910713
sg_mSgf29_Tudor2_300_a	GAGGCCTCTGTGGTGGGGTG	300.756	307.133	313.95	0.479799	0.528533	0.910713
sg_mSgf29_Tudor2_305_a	ATCCTGAGGCCTCTGTGGTG	3635.68	4280.7	3775.96	10.0758	30.1264	0.910713
sg_mSgf29_Tudor2_307_a	TCATCCTGAGGCCTCTGTGG	2130.95	2238.44	2124.68	22.5506	25.3696	4.55356
sg_mSgf29_Tudor2_310_a	TAGTCATCCTGAGGCCTCTG	2577.09	2597.09	2705.74	0.479799	0.528533	0.910713
sg_mSgf29_Tudor2_314_s	CACCCCACCACAGAGGCCTC	800.591	844.119	798.163	0.479799	3.1712	0.910713
sg_mSgf29_Tudor2_319_a	AGGACTGAGTAGTCATCCTG	1425.38	1378.46	1547.23	0.479799	0.528533	0.910713
sg_mSgf29_Tudor2_339_a	CATAAGAGGTGTCTTCAAAC	1934.25	2018.49	2098.11	29.2678	5.28533	49.1785
sg_mSgf29_Tudor2_353_a	GGAGTAGCCATCTGCATAAG	1126.53	1165.12	1209.41	16.793	22.7269	0.910713
sg_mSgf29_Tudor2_357_s	GAAGACACCTCTTATGCAGA	910.82	953.102	1007.61	862.679	947.131	826.927
sg_mSgf29_Tudor2_374_a	CTGGGCCACATTGAGGGGAG	890.865	933.287	944.103	435.658	425.469	487.231
sg_mSgf29_Tudor2_376_a	CTCTGGGCCACATTGAGGGG	775.409	789.958	803.568	1152.96	1239.94	1148.41
sg_mSgf29_Tudor2_379_a	TACCTCTGGGCCACATTGAG	7443.83	7384.39	7178.97	7840.88	8090.26	9355.75
sg_mSgf29_Tudor2_381_a	CGTACCTCTGGGCCACATTG	21.3808	23.778	25.6746	0.479799	0.528533	0.910713
sg_mSgf29_Tudor2_388_s	CTCCCCTCAATGTGGCCCAG	299.806	282.694	289.627	7.19699	1.05707	0.910713
sg_mSgf29_Tudor2_392_a	ACAAGCCACCACGTACCTCT	0.475128	0.6605	1.35129	0.479799	0.528533	0.910713
sg_mSgf29_Tudor2_395_s	CAATGTGGCCCAGAGGTACG	1346.51	1373.84	1452.19	4.79799	14.7989	0.910713
sg_mSgf29_Tudor2_398_s	TGTGGCCCAGAGGTACGTGG	3715.03	3981.5	3948.93	25.9092	102.007	85.607
sg_mSgf29_Tudor2_407_s	GAGGTACGTGGTGGCTTGTA	267.497	278.071	263.502	0.479799	0.528533	0.910713
sg_mSmn1_Tudor1_104_a	TCCAGTATAAACCACGACAC	137.312	157.199	156.75	34.5455	15.856	28.2321
sg_mSmn1_Tudor1_114_s	ACCTGTGTCGTGGTTTATAC	13.7787	11.889	9.00862	0.479799	0.528533	0.910713
sg_mSmn1_Tudor1_120_s	GTCGTGGTTTATACTGGATA	0.475128	0.6605	0.450431	0.479799	0.528533	0.910713
sg_mSmn1_Tudor1_131_s	TACTGGATATGGAAACAGAG	14.729	7.926	13.0625	0.479799	33.2976	20.9464
sg_mSmn1_Tudor1_159_a	CTTCACAGGTCGGGGAAAGT	2149	2210.03	2208.91	347.375	216.699	132.053
sg_mSmn1_Tudor1_34_s	GTGACAAGTGTTCTGCTGTT	193.852	205.416	205.396	14.8738	46.5109	69.2142
sg_mSmn1_Tudor1_45_s	TCTGCTGTTTGGTCAGAAGA	13.3036	7.926	14.4138	1.4394	0.528533	0.910713
sg_mSmn1_Tudor1_66_a	CAATGGACGTAATAGTAGCT	105.003	101.057	86.0323	0.959599	16.3845	0.910713
sg_mSmn1_Tudor1_67_a	TCAATGGACGTAATAGTAGC	0.475128	0.6605	0.450431	0.479799	0.528533	0.910713
sg_mSmn1_Tudor1_83_a	GGTTTCTCTCTTAAAGTCAA	7.12692	5.9445	9.00862	0.479799	0.528533	0.910713
sg_mSmndc1_Tudor1_104_a	AACAGCAAAGGTGATTGCAG	64.6174	64.0685	61.709	20.6314	38.0544	23.6785
sg_mSmndc1_Tudor1_116_a	GGCATTGCCATAAACAGCAA	40.3859	33.6855	32.8814	36.9445	2.64267	13.6607
sg_mSmndc1_Tudor1_120_s	GCAATCACCTTTGCTGTTTA	47.0377	61.4265	57.6551	28.3082	7.39946	61.0178
sg_mSmndc1_Tudor1_137_a	GTTCAGCAATGGCGTCACTT	265.121	339.497	293.681	87.8033	64.481	40.0714
sg_mSmndc1_Tudor1_148_a	ACAGGCTTGAGGTTCAGCAA	296.005	320.343	287.375	56.6163	50.2106	170.303
sg_mSmndc1_Tudor1_159_a	TTCCTTCTTCTACAGGCTTG	2.85077	0.6605	1.80172	0.479799	0.528533	0.910713
sg_mSmndc1_Tudor1_168_s	AACCTCAAGCCTGTAGAAGA	42.2864	50.8585	47.2952	9.11619	3.1712	21.8571
sg_mSmndc1_Tudor1_172_s	TCAAGCCTGTAGAAGAAGGA	59.391	60.766	56.7543	36.9445	8.98506	26.4107
sg_mSmndc1_Tudor1_26_s	GAAAGTAGGGGACAAGTGCA	479.879	519.153	482.411	100.758	30.6549	29.1428
sg_mSmndc1_Tudor1_34_s	GGGACAAGTGCATGGCCGTG	2246.41	2260.89	2271.97	263.89	297.036	240.428
sg_mSmndc1_Tudor1_38_a	CTGTCCGTCTTCACTCCACA	3068.85	2961.02	2999.42	425.102	531.176	387.964
sg_mSmndc1_Tudor1_45_s	ATGGCCGTGTGGAGTGAAGA	1235.81	1158.52	1258.95	73.8891	36.9973	36.4285
sg_mSmndc1_Tudor1_62_s	AGACGGACAGTGTTACGAAG	1595	1526.42	1554.89	1994.53	2295.95	2038.18
sg_mSmndc1_Tudor1_90_s	GAAGAGATAGATGAAGAAAA	0.475128	0.6605	0.450431	0.479799	0.528533	0.910713
sg_mSnd1_Tudor1_11_a	GCAGAACTCTCCCCGGCGGG	1648.69	1851.38	1716.59	2850.01	2748.9	2608.28
sg_mSnd1_Tudor1_114_s	CATGTCTTCTACATCGACTA	40.3859	31.704	30.6293	21.591	8.98506	30.9642
sg_mSnd1_Tudor1_138_a	TGCCCAGGCGGGTGGATGGC	3390.51	3341.47	3421.02	4033.67	4124.14	4017.15
sg_mSnd1_Tudor1_142_a	AGGGTGCCCAGGCGGGTGGA	1587.88	1463.01	1726.5	1697.05	1363.09	1401.59
sg_mSnd1_Tudor1_146_a	TGGTAGGGTGCCCAGGCGGG	1203.97	1216.64	1177.43	1405.81	1366.79	974.463
sg_mSnd1_Tudor1_149_a	AGGTGGTAGGGTGCCCAGGC	1309.93	1276.09	1306.7	1882.73	1846.69	1879.71
sg_mSnd1_Tudor1_15_a	CAATGCAGAACTCTCCCCGG	2660.24	2734.47	2681.41	3583.14	3953.96	4238.46
sg_mSnd1_Tudor1_153_a	AGGCAGGTGGTAGGGTGCCC	3656.11	3817.69	3898.48	2866.32	2770.04	2607.37
sg_mSnd1_Tudor1_18_a	TGGCAATGCAGAACTCTCCC	1428.23	1484.8	1381.02	1311.29	1914.88	2060.03
sg_mSnd1_Tudor1_38_a	CCATTCTCCATCTACAAATT	243.741	247.027	236.476	331.061	228.326	575.57
sg_mSnd1_Tudor1_42_s	TGCATTGCCAAATTTGTAGA	47.9879	53.5005	47.2952	24.4698	119.977	69.2142
sg_mSnd1_Tudor1_49_s	CCAAATTTGTAGATGGAGAA	2.37564	0.6605	0.900862	0.479799	0.528533	0.910713
sg_mSnd1_Tudor1_61_s	ATGGAGAATGGTACCGCGCC	1776.5	1725.23	1628.76	1909.6	1910.12	2308.66
sg_mSnd1_Tudor1_63_a	CCACCTTTTCTACCCGGGCG	3266.5	2856.66	3410.21	5769.11	5429.09	5811.26
sg_mSnd1_Tudor1_68_a	GGACTCCACCTTTTCTACCC	3071.23	3131.43	3238.6	4889.15	5009.97	4701.1
sg_mSnd1_Tudor1_71_s	GTACCGCGCCCGGGTAGAAA	1902.89	1664.46	1949.01	2808.27	3282.19	2698.44
sg_mSnd1_Tudor1_74_s	CCGCGCCCGGGTAGAAAAGG	17403	18321	17733	26383.2	26566.7	27699.3
sg_mSnd1_Tudor1_89_a	GAAGACATGCACTTTGGCAG	548.773	550.857	540.517	765.28	693.964	877.927
sg_mSnd1_Tudor1_91_a	TAGAAGACATGCACTTTGGC	55.59	63.408	62.1594	33.1061	52.3248	36.4285
sg_mSnd1_Tudor1_95_a	GATGTAGAAGACATGCACTT	13.3036	19.1545	20.2694	46.5405	47.0394	101.089
sg_mSpin1_Tudor1_100_a	TACTTTATAAGATACAGGGA	0.475128	0.6605	0.450431	0.479799	0.528533	0.910713
sg_mSpin1_Tudor1_104_a	ATCGTACTTTATAAGATACA	2.37564	4.6235	4.50431	0.479799	0.528533	12.75
sg_mSpin1_Tudor1_105_a	CATCGTACTTTATAAGATAC	0.475128	0.6605	0.450431	0.479799	0.528533	0.910713
sg_mSpin1_Tudor1_117_s	CTGTATCTTATAAAGTACGA	5.70154	11.889	7.20689	0.479799	3.1712	15.4821
sg_mSpin1_Tudor1_135_s	GATGGATTTGACTGTGTTTA	29.9331	17.173	21.1702	52.7779	34.3547	104.732
sg_mSpin1_Tudor1_152_s	TTATGGACTAGAACTTAATA	1.42538	0.6605	0.450431	0.479799	15.3275	0.910713
sg_mSpin1_Tudor1_173_s	GGATGAAAGAGTTTCTGCAC	50.3636	54.8215	44.5926	83.9649	133.719	54.6428
sg_mSpin1_Tudor1_24_a	TGCCCTCTCTCCATCCATGC	1576.95	1533.02	1557.14	1789.17	1913.82	1880.62
sg_mSpin1_Tudor1_25_s	GCTGCAGGATCCAGCATGGA	1196.37	1114.92	1106.71	2779.96	2612.01	2573.67
sg_mSpin1_Tudor1_32_s	GATCCAGCATGGATGGAGAG	325.938	326.287	313.5	386.718	459.295	672.106
sg_mSpin1_Tudor1_33_s	ATCCAGCATGGATGGAGAGA	21.8559	24.4385	27.0258	2.8788	7.928	51.9106
sg_mSpin1_Tudor1_39_s	CATGGATGGAGAGAGGGCAA	849.529	847.422	813.028	30.2274	70.8234	52.8213
sg_mSpin1_Tudor1_51_a	TCCCCTTCCACTGGGTAACA	630.97	498.017	669.791	1105.46	838.782	800.517
sg_mSpin1_Tudor1_55_s	GCAATGGCCCTGTTACCCAG	304.082	293.262	295.032	575.759	437.097	400.714
sg_mSpin1_Tudor1_59_a	CAGGACAGTCCCCTTCCACT	1244.36	1327.61	1249.95	1019.57	1187.61	809.624
sg_mSpin1_Tudor1_61_s	GCCCTGTTACCCAGTGGAAG	2420.3	2571.33	2373.77	2993.95	2870.46	3152.89
sg_mSpin1_Tudor1_71_s	CCAGTGGAAGGGGACTGTCC	5618.39	6044.9	5611.02	4414.63	4414.31	3110.99
sg_mSpin1_Tudor1_77_s	GAAGGGGACTGTCCTGGACC	947.88	931.305	921.581	1261.87	1310.23	1178.46
sg_mSpin1_Tudor1_78_a	GATTCACAGGCACCTGGTCC	1511.38	1542.93	1522.91	2497.36	2045.95	2685.69
sg_mSpin1_Tudor1_84_a	GGGAAGGATTCACAGGCACC	489.382	441.214	473.853	833.411	854.11	773.195
sg_mSpin1_Tudor1_91_a	AGATACAGGGAAGGATTCAC	0.950256	3.3025	1.35129	0.479799	0.528533	0.910713
sg_mSpin1_Tudor2_119_a	CAAGACAGGGTCTTTCTCAT	298.856	311.096	302.239	359.849	338.261	379.767
sg_mSpin1_Tudor2_132_a	GCTGGTACATGTACAAGACA	0.475128	0.6605	0.450431	0.479799	0.528533	0.910713
sg_mSpin1_Tudor2_133_a	AGCTGGTACATGTACAAGAC	1.90051	1.321	3.60345	2.399	1.5856	1.82143
sg_mSpin1_Tudor2_150_a	CTTTGTAGTCATCGAGGAGC	815.32	780.051	767.984	1317.53	1423.87	1226.73
sg_mSpin1_Tudor2_156_a	CGCCTTCTTTGTAGTCATCG	1543.69	1448.48	1509.39	2481.04	2569.2	2052.75
sg_mSpin1_Tudor2_165_s	CTCCTCGATGACTACAAAGA	108.804	119.551	111.256	124.748	310.249	132.964
sg_mSpin1_Tudor2_35_s	GGAGCACATGTTTGAGACAG	432.842	422.06	446.377	818.058	645.867	768.642
sg_mSpin1_Tudor2_39_s	CACATGTTTGAGACAGAGGA	401.483	397.621	393.676	704.345	1044.91	453.535
sg_mSpin1_Tudor2_55_s	AGGACGGCTCTAAAGATGAG	230.912	195.508	210.351	383.839	243.654	267.75
sg_mSpin1_Tudor2_58_s	ACGGCTCTAAAGATGAGTGG	428.09	373.183	372.056	736.972	574.516	368.839
sg_mSpin1_Tudor2_61_s	GCTCTAAAGATGAGTGGAGG	417.162	472.258	432.414	464.925	587.729	442.606
sg_mSpin1_Tudor2_65_s	TAAAGATGAGTGGAGGGGGA	1.42538	2.642	1.35129	0.479799	0.528533	0.910713
sg_mSpin1_Tudor2_71_s	TGAGTGGAGGGGGATGGTCT	772.558	840.156	848.612	265.809	394.286	178.5
sg_mSpin1_Tudor2_76_s	GGAGGGGGATGGTCTTGGCA	1118.45	1128.13	1179.23	979.75	1010.56	794.142
sg_mSpin1_Tudor2_77_s	GAGGGGGATGGTCTTGGCAC	560.176	595.771	588.713	515.784	389.529	540.053
sg_mSpin1_Tudor2_91_a	TAAAACCATGTGTTCATGAC	0.950256	0.6605	2.25215	0.479799	0.528533	0.910713
sg_mSpin1_Tudor2_97_s	GGGCGCCTGTCATGAACACA	979.714	910.83	1004.01	1439.88	1565.52	1398.85
sg_mSpin1_Tudor3_123_a	CCAAATCGTAGACGTAAATA	100.252	91.8095	86.9331	91.1619	187.101	233.142
sg_mSpin1_Tudor3_134_s	CCATATTTACGTCTACGATT	167.72	175.693	172.515	177.046	298.621	250.446
sg_mSpin1_Tudor3_32_a	CCTTTTCGAGCCGTCTTCTT	2764.29	2789.95	2717.45	5042.21	5453.4	5155.55
sg_mSpin1_Tudor3_33_s	GTGGAATATGCCAAAGAAGA	0.475128	0.6605	0.450431	0.479799	0.528533	0.910713
sg_mSpin1_Tudor3_43_s	CCAAAGAAGACGGCTCGAAA	121.633	123.514	114.86	142.5	400.1	97.4463
sg_mSpin1_Tudor3_48_s	GAAGACGGCTCGAAAAGGAC	1018.2	964.33	1070.67	2069.37	2328.19	2236.71
sg_mSpin1_Tudor3_53_s	CGGCTCGAAAAGGACTGGCA	5217.86	5243.05	4948.88	9147.37	8490.36	7989.68
sg_mSpin1_Tudor3_69_a	AGGGCTTGGCCTCTACTTGG	958.808	896.299	954.913	700.027	723.033	615.642
sg_mSpin1_Tudor3_72_a	CAGAGGGCTTGGCCTCTACT	380.102	383.751	389.172	770.078	423.884	612.91
sg_mSpin1_Tudor3_83_a	GATGAAATAGACAGAGGGCT	54.1646	58.7845	47.7457	95.4801	130.548	158.464
sg_mSpin1_Tudor3_88_a	AACTTGATGAAATAGACAGA	0.475128	0.6605	0.450431	0.479799	0.528533	0.910713
sg_mSpin1_Tudor3_89_a	AAACTTGATGAAATAGACAG	10.4528	5.9445	3.15302	14.8738	14.2704	0.910713
sg_mStk31_Tudor1_105_s	CTGGTGAGGTACATTGACTA	207.631	204.755	233.323	326.743	439.74	268.66
sg_mStk31_Tudor1_135_a	GAATTTCTACTATATCAGAT	0.475128	0.6605	0.450431	0.479799	0.528533	0.910713
sg_mStk31_Tudor1_152_s	TGATATAGTAGAAATTCCTC	0.475128	0.6605	0.450431	0.479799	0.528533	0.910713
sg_mStk31_Tudor1_40_s	TGTTTTCTGAAGATAAGTGC	27.0823	45.5745	43.2414	13.4344	104.65	156.643
sg_mStk31_Tudor1_86_s	TATCAGCGATGATAAGTGCC	202.88	217.965	243.233	319.067	226.212	343.339
sg_mStk31_Tudor1_91_s	GCGATGATAAGTGCCTGGTG	2370.41	2540.94	2435.93	3572.11	3570.24	3548.14
sg_mStk31_Tudor1_93_a	CATAGTCAATGTACCTCACC	286.502	288.639	264.403	279.243	251.053	370.66
sg_mTdrd1_Tudor1_107_a	ATAGTCAATGTACAGGACGT	0.475128	0.6605	0.450431	0.479799	0.528533	0.910713
sg_mTdrd1_Tudor1_108_a	CATAGTCAATGTACAGGACG	65.0925	62.087	64.862	76.2881	113.635	103.821
sg_mTdrd1_Tudor1_114_a	CGTTCCCATAGTCAATGTAC	276.049	284.676	284.222	349.774	340.375	313.285
sg_mTdrd1_Tudor1_120_s	CACGTCCTGTACATTGACTA	254.669	232.496	239.179	296.516	401.685	424.392
sg_mTdrd1_Tudor1_121_s	ACGTCCTGTACATTGACTAT	12.3533	11.2285	13.9634	15.8334	38.5829	2.73214
sg_mTdrd1_Tudor1_128_s	GTACATTGACTATGGGAACG	125.909	128.798	121.166	190.48	186.044	69.2142
sg_mTdrd1_Tudor1_13_a	ACACAAACTTCCCCCTTAAC	19.0051	21.7965	20.7198	9.11619	82.4512	8.19642
sg_mTdrd1_Tudor1_147_a	GCGGGTGAACGCTGTCTATC	2762.87	2687.58	2654.39	3434.88	3315.49	3178.39
sg_mTdrd1_Tudor1_148_a	AGCGGGTGAACGCTGTCTAT	690.836	658.519	697.267	1096.82	768.487	599.249
sg_mTdrd1_Tudor1_168_s	AGCGTTCACCCGCTGAGCAG	3476.51	3382.42	3482.28	4256.3	3971.4	3799.49
sg_mTdrd1_Tudor1_38_a	GGTCTGATCAACTGTGTATT	7.12692	10.568	9.00862	23.5102	2.64267	50.0892
sg_mTdrd1_Tudor1_52_s	AATACACAGTTGATCAGACC	5.22641	5.284	4.95474	0.479799	1.05707	35.5178
sg_mTdrd1_Tudor1_59_a	TTGTACTATGGCTCTGTTCC	66.5179	62.087	54.0517	150.177	66.0666	133.875
sg_mTdrd1_Tudor1_71_a	CACATCCACGGCTTGTACTA	2071.08	2083.88	1968.38	3217.53	2862.01	2098.28
sg_mTdrd1_Tudor1_77_s	CAGAGCCATAGTACAAGCCG	2627.93	2735.13	2739.97	4054.78	3695.5	3586.39
sg_mTdrd1_Tudor1_83_a	CTTCCTCTGCAGCACATCCA	3456.56	3526.41	3358.41	4161.3	4792.21	5800.33
sg_mTdrd1_Tudor1_91_s	AAGCCGTGGATGTGCTGCAG	2852.19	2676.35	2812.04	3665.19	4187.04	3937.92
sg_mTdrd1_Tudor1_95_s	CGTGGATGTGCTGCAGAGGA	1257.19	1192.86	1177.43	1167.83	1755.79	1722.16
sg_mTdrd1_Tudor2_11_a	AGCACAGCACACGTCCCCAA	970.211	918.095	977.885	1486.9	1634.22	1366.07
sg_mTdrd1_Tudor2_111_s	CTGGTTGGATATGTCGATTA	169.146	182.959	181.974	237.021	279.065	550.981
sg_mTdrd1_Tudor2_112_s	TGGTTGGATATGTCGATTAT	16.6295	16.5125	15.3146	5.27779	4.22827	21.8571
sg_mTdrd1_Tudor2_35_s	GTGCTGTGCTCAGTTCTCAG	1546.54	1563.4	1544.08	2099.12	2381.57	2370.59
sg_mTdrd1_Tudor2_46_s	AGTTCTCAGAGGATGATCAG	36.1097	41.6115	44.5926	104.596	22.1984	6.37499
sg_mTdrd1_Tudor2_59_s	TGATCAGTGGTACCGCGCCT	2225.97	2293.26	2239.99	2174.93	2873.11	2584.6
sg_mTdrd1_Tudor2_60_a	CGTAGGCCAGAACCGAGGCG	4172.57	4411.48	4228.19	6610.19	5489.87	5036.24
sg_mTdrd1_Tudor2_65_a	AGAAGCGTAGGCCAGAACCG	2860.75	2950.45	2932.75	2702.23	2823.42	2277.69
sg_mTdrd1_Tudor2_77_a	GACAGATTCTTCAGAAGCGT	29.4579	28.4015	33.7823	23.0304	5.81386	50.9999
sg_mTdrd1_Tudor2_92_s	CGCTTCTGAAGAATCTGTCC	3544.93	3348.74	3516.51	3839.83	3771.61	4526.24
sg_mTdrd1_Tudor2_96_s	TCTGAAGAATCTGTCCTGGT	246.116	274.108	260.799	429.9	391.115	271.392
sg_mTdrd1_Tudor2_99_a	CATAATCGACATATCCAACC	208.581	217.305	214.855	246.137	417.013	247.714
sg_mTdrd1_Tudor3_110_s	GAATGTTAAAGTCCACTTTG	54.6397	48.2165	61.2586	65.2527	32.7691	77.4106
sg_mTdrd1_Tudor3_111_a	CATTTCCGTAATCCACAAAG	199.554	178.335	182.424	307.072	491.007	290.517
sg_mTdrd1_Tudor3_117_s	AAAGTCCACTTTGTGGATTA	0.475128	0.6605	0.450431	0.479799	0.528533	0.910713
sg_mTdrd1_Tudor3_146_a	TATCGCCTGGAGTTGGTCTG	1755.6	1908.85	1826.05	1897.61	1876.82	1184.84
sg_mTdrd1_Tudor3_152_s	AGTTACCACAGACCAACTCC	160.593	138.705	127.922	273.006	160.146	219.482
sg_mTdrd1_Tudor3_153_a	GTGGTAATATCGCCTGGAGT	507.912	525.758	490.97	804.623	962.459	671.195
sg_mTdrd1_Tudor3_28_a	CCTGAAAAAAAGGCACAGCA	650.45	636.062	576.101	1197.1	919.648	985.391
sg_mTdrd1_Tudor3_38_a	GTTGCCGTCACCTGAAAAAA	100.252	134.742	122.517	122.349	128.434	132.964
sg_mTdrd1_Tudor3_39_s	CCTTGCTGTGCCTTTTTTTC	358.722	360.633	399.082	626.618	612.041	647.517
sg_mTdrd1_Tudor3_45_s	TGTGCCTTTTTTTCAGGTGA	132.561	139.366	143.687	252.854	330.333	374.303
sg_mTdrd1_Tudor3_52_s	TTTTTTCAGGTGACGGCAAC	112.605	130.119	120.265	154.495	186.572	291.428
sg_mTdrd1_Tudor3_58_s	CAGGTGACGGCAACTGGTAC	1242.46	1182.3	1234.18	1610.69	1357.27	1586.46
sg_mTdrd1_Tudor3_59_s	AGGTGACGGCAACTGGTACC	595.335	579.919	595.469	584.395	544.918	635.678
sg_mTdrd1_Tudor3_66_a	AGATCTCCTTGACTAGAGCC	253.718	274.768	252.692	221.187	355.703	279.589
sg_mTdrd1_Tudor3_71_s	CTGGTACCGGGCTCTAGTCA	2327.65	2410.17	2384.13	2699.35	3012.11	2888.78
sg_mTdrd1_Tudor3_87_s	GTCAAGGAGATCTTACCAAG	33.259	35.0065	31.0797	41.2627	44.9253	91.982
sg_mTdrd1_Tudor3_91_a	TGGACTTTAACATTCCCACT	96.9261	79.9205	85.1314	75.8083	105.178	157.553
sg_mTdrd1_Tudor4_114_s	AAAGTTCTCTACGCAGATTA	9.50256	9.9075	10.8103	14.394	14.7989	5.46428
sg_mTdrd1_Tudor4_13_a	CAGCACGCGTCGCCGGTCCG	18936.7	16950.4	18303.3	23358.5	20151.4	21096.7
sg_mTdrd1_Tudor4_137_a	CTGCACTCTGGAAAGAGGCA	779.21	705.414	745.913	823.815	727.262	1108.34
sg_mTdrd1_Tudor4_138_a	GCTGCACTCTGGAAAGAGGC	903.218	965.651	923.383	1239.32	1484.65	1531.82
sg_mTdrd1_Tudor4_142_a	ATGGGCTGCACTCTGGAAAG	1322.28	1287.98	1303.55	1694.65	1604.63	1778.62
sg_mTdrd1_Tudor4_149_a	GGCTGGGATGGGCTGCACTC	4775.51	4859.96	4857.9	1903.84	1990.98	1974.43
sg_mTdrd1_Tudor4_20_a	CTTAGCACAGCACGCGTCGC	1710.94	1611.62	1742.72	1474.9	1522.18	1516.34
sg_mTdrd1_Tudor4_52_s	AGTACACAAATGATGACTTC	0.475128	0.6605	0.450431	0.479799	0.528533	0.910713
sg_mTdrd1_Tudor4_58_s	CAAATGATGACTTCTGGTAC	129.235	129.458	140.985	185.682	198.2	203.089
sg_mTdrd1_Tudor4_59_s	AAATGATGACTTCTGGTACC	249.917	256.935	238.728	397.274	299.15	341.517
sg_mTdrd1_Tudor4_66_a	ACGTTTCCAGAACAATGGCC	408.61	402.905	423.855	568.082	565.002	546.428
sg_mTdrd1_Tudor4_71_a	TTCCGACGTTTCCAGAACAA	179.123	188.243	186.028	211.591	342.489	193.982
sg_mTdrd1_Tudor4_80_s	GGCCATTGTTCTGGAAACGT	928.875	874.502	861.674	1443.24	1393.74	1249.5
sg_mTdrd12_Tudor1_101_s	CTCTTCTGCAGACCATTACC	2896.38	3120.2	2937.26	3644.56	3717.7	3874.17
sg_mTdrd12_Tudor1_102_a	GGAAACACTCTGCCAGGTAA	346.843	359.973	342.327	878.512	1079.26	575.57
sg_mTdrd12_Tudor1_108_a	CGACCAGGAAACACTCTGCC	5263.94	5322.97	5137.61	7841.36	7962.35	8033.4
sg_mTdrd12_Tudor1_116_s	TTACCTGGCAGAGTGTTTCC	628.594	703.433	654.926	901.063	1099.35	907.07
sg_mTdrd12_Tudor1_123_a	TATACTTGGCAAAATCGACC	181.974	182.959	167.11	209.192	176.002	188.518
sg_mTdrd12_Tudor1_137_a	AGATTTTACTGGAATATACT	0.475128	0.6605	0.450431	0.479799	0.528533	0.910713
sg_mTdrd12_Tudor1_148_a	CGGATGTTTTTAGATTTTAC	349.694	398.942	356.291	377.602	556.017	420.749
sg_mTdrd12_Tudor1_26_s	GGAAGAAGGGCAGGTGTGTG	1082.34	1068.69	1008.51	1557.43	1893.21	1694.84
sg_mTdrd12_Tudor1_38_s	GGTGTGTGTGGTGTACTGCC	2353.31	2022.45	2231.43	2196.04	1892.68	2421.59
sg_mTdrd12_Tudor1_45_a	TGCACCAGCACTTCAGCTCC	2162.31	1992.07	2196.3	2617.3	2422.8	2402.46
sg_mTdrd12_Tudor1_52_s	ACTGCCAGGAGCTGAAGTGC	1878.66	1982.82	1810.28	1486.9	1527.46	1348.77
sg_mTdrd12_Tudor1_58_s	AGGAGCTGAAGTGCTGGTGC	1703.81	1731.17	1846.32	2101.04	1965.61	2300.46
sg_mTdrd12_Tudor1_59_s	GGAGCTGAAGTGCTGGTGCA	916.997	896.299	905.366	1246.04	1034.34	1230.37
sg_mTdrd12_Tudor1_83_a	ATGGTCTGCAGAAGAGATGA	87.8987	93.791	74.7715	34.0657	62.3669	74.6785
sg_mTdrd3_Tudor1_113_s	GACAGCGGTCGTTAAGTTCA	420.488	363.936	422.504	862.199	695.55	883.391
sg_mTdrd3_Tudor1_120_s	GTCGTTAAGTTCACGGACTA	75.5454	82.5625	82.4288	42.2223	134.776	67.3927
sg_mTdrd3_Tudor1_134_s	GGACTACGGCAACTATGAAG	353.495	338.837	350.435	458.208	664.895	1031.84
sg_mTdrd3_Tudor1_170_s	TATCAAGCCTGTTCAGACAG	16.1544	20.4755	18.9181	9.11619	33.8261	12.75
sg_mTdrd3_Tudor1_19_a	AGTGCAAAACATTCATCGCC	515.039	495.375	471.601	563.764	557.074	627.481
sg_mTdrd3_Tudor1_37_s	ATGAATGTTTTGCACTTTAT	0.475128	0.6605	0.450431	0.479799	0.528533	0.910713
sg_mTdrd3_Tudor1_38_s	TGAATGTTTTGCACTTTATT	14.2538	13.8705	24.3233	32.1465	46.5109	14.5714
sg_mTdrd3_Tudor1_66_a	GCAAGGCTTCAACTTCTGCT	580.131	571.333	531.959	890.028	1032.23	826.017
sg_mTdrd3_Tudor1_83_a	TGTCATACCCGAAGAATGCA	13.7787	14.531	20.2694	24.9496	22.1984	30.9642
sg_mTdrd3_Tudor1_87_s	GTTGAAGCCTTGCATTCTTC	27.0823	29.7225	38.2866	26.8688	22.7269	62.8392
sg_mTdrd3_Tudor1_98_s	GCATTCTTCGGGTATGACAG	146.815	146.631	126.571	168.889	235.197	184.875
sg_mTdrd5_Tudor1_117_a	TTCCGATATTTCCGAAATCT	0.475128	0.6605	0.450431	0.479799	0.528533	0.910713
sg_mTdrd5_Tudor1_118_a	GTTCCGATATTTCCGAAATC	0.475128	0.6605	0.450431	0.479799	0.528533	0.910713
sg_mTdrd5_Tudor1_126_s	TACCCAGATTTCGGAAATAT	15.2041	15.852	10.3599	50.8587	55.496	38.2499
sg_mTdrd5_Tudor1_151_s	CTGTGCAGAAGTCCTCGCTG	10469	10198.1	10035.1	13414.7	13750.3	13686.2
sg_mTdrd5_Tudor1_152_a	GCATTTGAGGAACCTCAGCG	4778.36	4915.44	4651.15	7941.64	8115.63	7726.49
sg_mTdrd5_Tudor1_19_a	TTTACACAACAGAGATGTCC	19.4802	19.815	19.819	5.27779	5.28533	0.910713
sg_mTdrd5_Tudor1_41_s	CTGTTGTGTAAAGATCTCTG	61.2915	57.4635	66.2133	95.9599	118.391	117.482
sg_mTdrd5_Tudor1_49_s	TAAAGATCTCTGAGGACAAG	0.475128	0.6605	0.450431	0.479799	0.528533	0.910713
sg_mTdrd5_Tudor1_52_s	AGATCTCTGAGGACAAGTGG	288.403	278.071	299.536	346.895	396.4	187.607
sg_mTdrd5_Tudor1_58_s	CTGAGGACAAGTGGTGGTAC	986.366	1060.1	999.956	1322.81	1410.13	1344.21
sg_mTdrd5_Tudor1_59_s	TGAGGACAAGTGGTGGTACC	637.622	625.494	600.875	722.578	873.665	447.16
sg_mTdrd5_Tudor1_66_a	GGATCCGATGGATAATAACC	69.3687	68.692	66.2133	16.793	142.704	103.821
sg_mTdrd5_Tudor1_73_s	GGTACCGGGTTATTATCCAT	0.475128	0.6605	0.450431	0.479799	0.528533	0.910713
sg_mTdrd5_Tudor1_78_a	CCTTTTTCCCAAGGATCCGA	384.854	466.974	427.909	699.068	705.592	717.642
sg_mTdrd5_Tudor1_82_s	TTATTATCCATCGGATCCTT	27.5574	35.0065	31.0797	34.0657	19.0272	58.2856
sg_mTdrd5_Tudor1_87_a	CTTCCACTTCCTTTTTCCCA	600.087	620.21	613.937	1169.27	1343	1316.89
sg_mTdrd5_Tudor1_89_s	CCATCGGATCCTTGGGAAAA	781.586	795.242	821.135	1374.62	1429.68	1624.71
sg_mTdrd5_Tudor1_95_s	GATCCTTGGGAAAAAGGAAG	31.8336	35.667	38.737	50.3789	14.2704	68.3035
sg_mTdrd6_Tudor1_10_a	CATGGAGATCCCGGTTTGTC	3062.2	3173.7	2960.68	4501.96	3554.39	4045.39
sg_mTdrd6_Tudor1_117_s	CAGGTGCTTCACGTCGATTA	246.116	179.656	271.159	392.476	292.279	243.16
sg_mTdrd6_Tudor1_121_s	TGCTTCACGTCGATTACGGA	364.423	394.319	399.532	406.39	521.134	571.017
sg_mTdrd6_Tudor1_156_a	ACTCCGGCAGCAGATAGCGG	2497.27	2509.9	2525.11	2960.84	2916.45	2572.76
sg_mTdrd6_Tudor1_164_s	CAGCCTCCGCTATCTGCTGC	264.171	215.323	323.86	475.961	265.324	382.499
sg_mTdrd6_Tudor1_19_a	CAGGAAGCACATGGAGATCC	766.381	814.397	767.084	1057.48	1017.43	777.749
sg_mTdrd6_Tudor1_28_a	TCCAAGCCACAGGAAGCACA	1241.51	1094.45	1212.11	1753.19	1739.93	1629.27
sg_mTdrd6_Tudor1_33_s	GGATCTCCATGTGCTTCCTG	735.973	758.254	754.922	1310.33	958.759	1139.3
sg_mTdrd6_Tudor1_38_a	CCACTGTCCGTCCAAGCCAC	2751.47	2660.49	2582.32	3828.8	3157.99	3440.67
sg_mTdrd6_Tudor1_42_s	TGTGCTTCCTGTGGCTTGGA	1073.31	1015.85	1099.05	1371.75	1123.13	1383.37
sg_mTdrd6_Tudor1_49_s	CCTGTGGCTTGGACGGACAG	1261.94	1136.06	1333.28	1764.7	1592.47	1907.94
sg_mTdrd6_Tudor1_55_s	GCTTGGACGGACAGTGGTAC	512.188	524.437	536.463	786.871	744.703	825.106
sg_mTdrd6_Tudor1_56_s	CTTGGACGGACAGTGGTACC	2855.52	2949.79	2818.35	3370.11	2851.96	3115.55
sg_mTdrd6_Tudor1_63_a	AGGTCTCAAGCAAGAGAGCC	186.25	178.335	153.597	263.41	293.336	302.357
sg_mTdrd6_Tudor1_79_s	CTCTCTTGCTTGAGACCTTC	1029.13	1099.07	1079.23	1668.74	1700.29	1854.21
sg_mTdrd6_Tudor1_83_a	AGCACAGCGCTGAGGCCTGA	1442.96	1337.51	1287.33	2158.62	1608.85	1545.48
sg_mTdrd6_Tudor1_91_a	AGCACCTGAGCACAGCGCTG	4241.47	4020.46	4101.62	4330.67	4432.28	4598.19
sg_mTdrd6_Tudor1_98_s	CAGGCCTCAGCGCTGTGCTC	4577.86	4429.98	4587.64	3044.33	3312.32	3227.57
sg_mTdrd6_Tudor2_101_s	CAAGAGTGTGGATGTGTTCC	857.606	876.484	869.331	906.341	949.774	962.623
sg_mTdrd6_Tudor2_104_s	GAGTGTGGATGTGTTCCTGG	465.625	416.776	429.711	401.112	409.085	612.91
sg_mTdrd6_Tudor2_108_a	CAGAGTTGCCCCGGTCCACC	6100.17	6089.81	5894.34	9220.3	9229.77	8686.38
sg_mTdrd6_Tudor2_111_s	GATGTGTTCCTGGTGGACCG	7117.89	6663.79	7087.08	8956.41	7831.28	8995.11
sg_mTdrd6_Tudor2_117_a	CCACATTCTCAGAGTTGCCC	2209.35	2249.66	2195.85	3165.24	3029.55	3243.96
sg_mTdrd6_Tudor2_128_s	CCGGGGCAACTCTGAGAATG	2070.13	2122.19	2070.18	2745.89	2316.56	2213.94
sg_mTdrd6_Tudor2_13_a	CAGCAAAGGTCATCCGGTTC	4659.58	4864.58	4443.5	6178.85	6533.73	6247.49
sg_mTdrd6_Tudor2_133_s	GCAACTCTGAGAATGTGGAC	142.063	144.65	156.299	255.253	246.825	286.875
sg_mTdrd6_Tudor2_19_a	TTTACACAGCAAAGGTCATC	10.9279	19.1545	9.90948	11.995	3.1712	5.46428
sg_mTdrd6_Tudor2_27_a	CTTTCCATTTTACACAGCAA	18.0549	9.247	10.3599	23.99	25.3696	0.910713
sg_mTdrd6_Tudor2_34_s	ATGACCTTTGCTGTGTAAAA	117.357	128.137	112.608	142.021	178.116	224.035
sg_mTdrd6_Tudor2_45_s	TGTGTAAAATGGAAAGAAAA	0.475128	0.6605	0.450431	0.479799	0.528533	0.910713
sg_mTdrd6_Tudor2_62_s	AAATGGCTATTACCGAGCCA	11.4031	14.531	24.7737	13.4344	18.4987	25.5
sg_mTdrd6_Tudor2_63_a	CTAATCGGGTGACCGTGGCT	878.987	908.188	898.609	944.725	1149.56	1132.93
sg_mTdrd6_Tudor2_68_a	GCTGTCTAATCGGGTGACCG	9701.64	9844.76	9635.62	13631.1	14000.3	14053.2
sg_mTdrd6_Tudor2_77_a	CACACTCTTGCTGTCTAATC	714.117	709.377	700.87	854.522	819.226	974.463
sg_mTdrd6_Tudor2_78_a	CCACACTCTTGCTGTCTAAT	926.024	927.342	824.739	1148.16	1225.14	1734
sg_mTdrd6_Tudor2_89_s	CCGATTAGACAGCAAGAGTG	902.268	892.336	824.739	1029.65	1137.93	1282.28
sg_mTdrd6_Tudor3_107_s	CTCGTTAGAGCATGTTAGAG	88.8489	116.909	101.797	88.2831	108.878	156.643
sg_mTdrd6_Tudor3_116_s	GCATGTTAGAGTGGTGTTCG	877.561	941.213	910.771	1216.29	1345.65	1189.39
sg_mTdrd6_Tudor3_123_s	AGAGTGGTGTTCGTGGATTA	261.796	230.515	255.394	350.733	242.597	424.392
sg_mTdrd6_Tudor3_13_a	ACACGAGTGTCCCCCTCGTA	744.05	728.532	736.454	871.795	1312.88	1007.25
sg_mTdrd6_Tudor3_130_s	TGTTCGTGGATTATGGAGAC	9.97769	17.173	12.1616	17.2728	130.019	68.3035
sg_mTdrd6_Tudor3_131_s	GTTCGTGGATTATGGAGACA	135.411	133.421	125.67	122.829	173.887	187.607
sg_mTdrd6_Tudor3_137_s	GGATTATGGAGACAGGGACG	405.284	422.06	425.657	231.263	308.135	356.999
sg_mTdrd6_Tudor3_14_a	AACACGAGTGTCCCCCTCGT	143.489	131.44	147.741	268.688	131.605	118.393
sg_mTdrd6_Tudor3_149_s	CAGGGACGTGGTATCTACGA	482.255	486.789	495.023	582.476	663.838	804.159
sg_mTdrd6_Tudor3_32_s	GGGGGACACTCGTGTTTGTC	1246.74	1160.5	1280.57	1581.9	1433.91	1594.66
sg_mTdrd6_Tudor3_51_s	CTGGCAAAGCGAACAGCAAG	3085.01	2910.82	2843.57	3723.72	3788	4906.01
sg_mTdrd6_Tudor3_52_s	TGGCAAAGCGAACAGCAAGC	290.303	279.392	248.187	457.728	151.689	398.892
sg_mTdrd6_Tudor3_58_s	AGCGAACAGCAAGCGGGAGA	828.148	806.471	798.163	850.684	910.134	959.891
sg_mTdrd6_Tudor3_71_a	TGCCCCGCTAATCAGAGCTC	3268.41	3233.81	3136.35	3880.62	3720.34	3760.33
sg_mTdrd6_Tudor3_78_s	TGGTCCAGAGCTCTGATTAG	327.363	326.287	330.166	593.512	378.958	398.892
sg_mTdrd6_Tudor3_80_s	GTCCAGAGCTCTGATTAGCG	3163.88	3198.14	3154.37	4122.91	4609.34	4247.56
sg_mTdrd6_Tudor4_105_s	AAGGTCTTTTTTGTTGATTT	97.4012	99.075	118.914	235.581	227.269	372.482
sg_mTdrd6_Tudor4_106_s	AGGTCTTTTTTGTTGATTTT	76.4956	79.26	69.3663	197.197	163.317	159.375
sg_mTdrd6_Tudor4_11_a	GCACAAGGTTCCAGGGGCCA	2871.67	3147.28	2987.71	4123.87	3791.7	4428.8
sg_mTdrd6_Tudor4_17_a	GGCAAGGCACAAGGTTCCAG	1551.77	1472.92	1464.8	1987.81	2131.57	2241.26
sg_mTdrd6_Tudor4_19_a	CTGGCAAGGCACAAGGTTCC	2940.09	3038.96	2925.1	3998.17	4285.35	4761.21
sg_mTdrd6_Tudor4_26_a	GGTATATCTGGCAAGGCACA	115.931	108.983	118.463	204.394	156.446	148.446
sg_mTdrd6_Tudor4_33_a	TTCCGTCGGTATATCTGGCA	186.725	192.206	186.478	243.258	191.329	198.535
sg_mTdrd6_Tudor4_38_a	CCAGTTTCCGTCGGTATATC	888.489	799.205	897.258	1211.49	1318.69	1021.82
sg_mTdrd6_Tudor4_42_s	TGCCTTGCCAGATATACCGA	391.981	398.942	378.812	637.653	498.407	523.66
sg_mTdrd6_Tudor4_47_a	TCCTCTATACCAGTTTCCGT	77.921	51.519	88.2844	161.692	141.118	117.482
sg_mTdrd6_Tudor4_49_s	CCAGATATACCGACGGAAAC	330.689	398.282	352.687	611.744	331.919	755.892
sg_mTdrd6_Tudor4_57_s	ACCGACGGAAACTGGTATAG	263.221	238.441	234.224	343.536	427.583	460.821
sg_mTdrd6_Tudor4_86_s	AATAGAGAAAGAGCCAAGTA	14.729	25.099	18.0172	35.9849	23.2555	62.8392
sg_mTdrd6_Tudor4_88_a	TCAACAAAAAAGACCTTACT	7.12692	5.9445	7.20689	0.479799	0.528533	0.910713
sg_mTdrd6_Tudor5_111_a	TGTTGCCATAATCGATAAAC	45.6123	61.4265	45.9439	107.475	91.9648	77.4106
sg_mTdrd6_Tudor5_117_s	TCTGTCCAGTTTATCGATTA	1.42538	2.642	2.25215	0.479799	0.528533	0.910713
sg_mTdrd6_Tudor5_131_s	CGATTATGGCAACATGTCTG	510.287	571.333	549.075	852.603	607.285	788.677
sg_mTdrd6_Tudor5_150_s	GTGGTTCACACTAACAGAAC	300.756	295.244	280.168	304.673	434.983	562.821
sg_mTdrd6_Tudor5_154_s	TTCACACTAACAGAACCGGT	704.615	666.445	707.627	522.501	891.635	1212.16
sg_mTdrd6_Tudor5_159_s	ACTAACAGAACCGGTCGGCT	4061.87	4160.49	4169.19	6123.68	5748.33	4768.49
sg_mTdrd6_Tudor5_38_a	TAAGTTATCCTCTGGGAAAA	10.4528	7.2655	6.75646	15.3536	19.0272	0.910713
sg_mTdrd6_Tudor5_41_s	GATATGTGCCGTTTTCCCAG	412.411	441.875	441.873	454.37	759.502	488.142
sg_mTdrd6_Tudor5_45_a	GGTACCATAAGTTATCCTCT	0.475128	0.6605	0.450431	0.479799	0.528533	0.910713
sg_mTdrd6_Tudor5_46_a	CGGTACCATAAGTTATCCTC	117.357	155.218	129.724	263.41	91.4362	254.089
sg_mTdrd6_Tudor5_52_s	TTTTCCCAGAGGATAACTTA	0.475128	0.6605	0.450431	0.479799	0.528533	0.910713
sg_mTdrd6_Tudor5_66_a	GCTGTTCCATGACAAGCGCT	2666.89	2655.87	2688.62	3906.05	3920.13	3577.28
sg_mTdrd6_Tudor5_71_s	ATGGTACCGAGCGCTTGTCA	302.181	310.435	313.049	457.728	335.09	114.75
sg_mTdrd6_Tudor5_87_s	GTCATGGAACAGCAGCCCAA	642.373	649.932	610.334	931.29	1147.45	1440.75
sg_mTdrd6_Tudor5_91_a	TGGACAGAGAGAAGGCCATT	416.212	439.893	408.09	534.976	418.598	479.035
sg_mTdrd6_Tudor5_92_a	CTGGACAGAGAGAAGGCCAT	736.924	721.266	685.556	450.531	531.176	629.303
sg_mTdrd6_Tudor5_99_a	CGATAAACTGGACAGAGAGA	812.469	817.039	753.12	950.482	872.608	978.106
sg_mTdrd6_Tudor6_103_s	ATGGTGAGCTTGCGTCGGTC	1525.16	1459.05	1531.92	1773.82	1967.2	1373.35
sg_mTdrd6_Tudor6_110_s	GCTTGCGTCGGTCAGGCTTG	1982.71	2066.04	2150.81	2276.65	2327.66	1939.82
sg_mTdrd6_Tudor6_117_s	TCGGTCAGGCTTGTGGACTT	818.646	925.361	877.89	1020.53	1166.47	803.249
sg_mTdrd6_Tudor6_118_s	CGGTCAGGCTTGTGGACTTT	6290.69	6513.19	6163.24	8005.93	7913.73	7505.18
sg_mTdrd6_Tudor6_125_s	GCTTGTGGACTTTGGGAATG	561.601	543.592	554.48	574.32	698.721	619.285
sg_mTdrd6_Tudor6_128_s	TGTGGACTTTGGGAATGCGG	1478.12	1420.08	1420.66	1551.19	1766.36	1519.07
sg_mTdrd6_Tudor6_13_a	ATGCACGGATCTCCAATTTG	127.809	128.137	123.868	195.278	123.677	117.482
sg_mTdrd6_Tudor6_137_s	TGGGAATGCGGAGGACTGTG	2340.48	2223.24	2353.95	2949.81	2826.07	3227.57
sg_mTdrd6_Tudor6_146_s	GGAGGACTGTGTGGACGCCA	816.745	750.328	777.894	1088.18	1066.05	929.838
sg_mTdrd6_Tudor6_152_a	AGGGATGCTCCAAAGCTCCT	177.698	159.181	170.263	180.884	210.356	103.821
sg_mTdrd6_Tudor6_154_s	GTGTGGACGCCAAGGAGCTT	9900.24	9312.39	9736.51	12880.2	13397.3	12906.6
sg_mTdrd6_Tudor6_28_a	TCTCTGTACCTCACGATGCA	124.008	119.551	122.968	85.8841	143.761	212.196
sg_mTdrd6_Tudor6_31_s	TTGGAGATCCGTGCATCGTG	1488.58	1459.71	1451.29	1959.5	1995.21	2199.37
sg_mTdrd6_Tudor6_45_s	ATCGTGAGGTACAGAGAAGA	0.475128	0.6605	0.450431	0.479799	0.528533	0.910713
sg_mTdrd6_Tudor6_46_s	TCGTGAGGTACAGAGAAGAC	145.864	128.798	152.696	172.248	189.215	136.607
sg_mTdrd6_Tudor6_71_a	ATCACAGATGTTAGTGATGA	0.475128	0.6605	0.450431	0.479799	0.528533	0.910713
sg_mTdrd6_Tudor6_72_a	CATCACAGATGTTAGTGATG	0.475128	0.6605	0.450431	0.479799	0.528533	0.910713
sg_mTdrd6_Tudor6_84_s	CTCATCACTAACATCTGTGA	226.636	221.928	221.612	156.415	304.964	438.964
sg_mTdrd6_Tudor6_98_s	CTGTGATGGTGAGCTTGCGT	4338.39	4208.05	4200.27	4708.75	4512.09	4141.92
sg_mTdrd6_Tudor7_114_s	AGGGTTTTGAACCTTTCAAA	0.475128	0.6605	0.450431	0.479799	0.528533	0.910713
sg_mTdrd6_Tudor7_119_s	TTTGAACCTTTCAAATGGTG	0.475128	0.6605	0.450431	0.479799	0.528533	0.910713
sg_mTdrd6_Tudor7_122_s	GAACCTTTCAAATGGTGTGG	130.66	131.44	128.373	166.97	165.959	102
sg_mTdrd6_Tudor7_144_a	TCCCATTCCAGACATTCTCG	697.963	629.457	680.15	1009.98	887.936	708.535
sg_mTdrd6_Tudor7_148_s	CAGTAAGCCCCGAGAATGTC	1490.95	1483.48	1453.99	1928.79	1782.21	2022.69
sg_mTdrd6_Tudor7_153_s	AGCCCCGAGAATGTCTGGAA	781.586	772.785	788.254	900.103	1412.77	1240.39
sg_mTdrd6_Tudor7_154_s	GCCCCGAGAATGTCTGGAAT	396.257	414.134	426.108	624.699	727.79	984.481
sg_mTdrd6_Tudor7_164_s	TGTCTGGAATGGGATTCCCA	59.391	60.766	65.3125	57.0961	96.193	10.0178
sg_mTdrd6_Tudor7_31_s	TCGGATCGAAATGCGTCGTG	4217.24	4327.6	4246.21	4149.3	4381.01	4239.37
sg_mTdrd6_Tudor7_48_a	ACTTAGACCATGTGTTTCTT	56.5402	44.914	70.2672	57.5759	49.1536	86.5177
sg_mTdrd6_Tudor7_52_s	GGTCGAGCCTAAGAAACACA	213.808	192.866	200.892	190.001	385.829	575.57
sg_mTdrd6_Tudor7_87_s	ATTCTCGAACTAGCCGAAGA	114.981	124.835	115.761	191.44	143.761	153.91
sg_mTdrd6_Tudor7_89_a	CAAAACCCTTGTTCCTTCTT	86.9484	94.4515	89.1853	77.7275	204.542	145.714
sg_mTdrd6_Tudor7_94_s	AACTAGCCGAAGAAGGAACA	60.3413	64.0685	54.5021	105.076	158.56	86.5177
sg_mTdrd6_Tudor7_95_s	ACTAGCCGAAGAAGGAACAA	17.1046	9.247	10.8103	7.67679	8.45653	0.910713
sg_mTdrd7_Tudor1_111_s	AAGGTGTGCTATGTTGACTA	6.65179	7.926	7.20689	5.75759	10.5707	0.910713
sg_mTdrd7_Tudor1_160_s	AAGCGTACAGACTGAACCCA	520.265	543.592	536.913	501.39	611.513	495.428
sg_mTdrd7_Tudor1_23_s	TGTGCACGTGGGGCAGCTGC	3688.42	3445.17	3627.77	4721.22	3545.4	4357.76
sg_mTdrd7_Tudor1_38_s	GCTGCTGGCAGTCAATGCAG	1700.96	1719.94	1669.3	2149.5	2337.17	2079.16
sg_mTdrd7_Tudor1_41_s	GCTGGCAGTCAATGCAGAGG	2853.62	2905.54	2718.35	3781.78	3900.57	3661.98
sg_mTdrd7_Tudor1_49_s	TCAATGCAGAGGAGGATGCC	2668.79	2730.51	2530.07	3297.18	3324.47	2845.98
sg_mTdrd7_Tudor1_56_a	AATGATCTGTGCTCGCAACC	1525.16	1521.79	1537.77	1799.73	1899.02	2490.8
sg_mTdrd7_Tudor1_74_s	GCGAGCACAGATCATTTCCA	1290.92	1380.45	1263.46	1762.78	2540.13	1938
sg_mTdrd7_Tudor1_80_a	CTTTATCTTGTTCTCATCCG	901.793	995.374	949.958	1397.18	1240.47	1009.98
sg_mTdrd7_Tudor1_92_s	CACGGATGAGAACAAGATAA	43.7118	48.877	45.0431	68.6113	114.163	48.2678
sg_mTdrd7_Tudor2_104_s	TGCACTCGACGTTCAGTTCC	2324.8	2309.77	2130.99	2607.71	2036.97	2184.8
sg_mTdrd7_Tudor2_111_a	ATGTCGAATTGCCAGAGTCC	1331.78	1247.02	1278.77	2098.64	1751.56	1505.41
sg_mTdrd7_Tudor2_13_a	AGGCAGATCTTCCCACAGAA	97.4012	107.001	115.761	105.076	152.218	158.464
sg_mTdrd7_Tudor2_134_a	TCTGAGTTCTGACACTTTCA	27.5574	22.457	18.4677	36.9445	14.7989	17.3035
sg_mTdrd7_Tudor2_14_a	GAGGCAGATCTTCCCACAGA	437.593	433.288	426.558	774.876	658.552	420.749
sg_mTdrd7_Tudor2_160_s	AACTCAGAGAAATCCCACCG	565.877	577.277	574.299	984.068	698.192	632.945
sg_mTdrd7_Tudor2_33_a	ATTTCCCTTTGCAATGGAAG	7.12692	14.531	11.2608	0.479799	5.81386	0.910713
sg_mTdrd7_Tudor2_39_a	GTAACCATTTCCCTTTGCAA	40.861	48.877	39.1875	131.945	51.7962	42.8035
sg_mTdrd7_Tudor2_40_s	TCTGCCTCTTCCATTGCAAA	181.974	189.564	166.659	353.612	414.37	306.91
sg_mTdrd7_Tudor2_46_s	TCTTCCATTGCAAAGGGAAA	0.475128	0.6605	0.450431	0.479799	0.528533	0.910713
sg_mTdrd7_Tudor2_56_s	CAAAGGGAAATGGTTACGAG	86.9484	81.902	93.2392	147.778	110.992	171.214
sg_mTdrd7_Tudor2_90_a	GGAACTGAACGTCGAGTGCA	889.915	820.341	788.254	869.396	1128.95	1340.57
sg_mTdrd7_Tudor3_104_s	GCTGGTGTCTGTGTACGAGC	538.795	502.641	596.821	526.34	670.709	463.553
sg_mTdrd7_Tudor3_111_s	TCTGTGTACGAGCTGGACTA	580.606	562.746	548.625	828.134	728.319	480.856
sg_mTdrd7_Tudor3_136_s	AGCATGAGCTCGTCAACATA	100.252	66.7105	88.7349	192.879	90.3792	40.0714
sg_mTdrd7_Tudor3_155_s	AAGGAAAGTGCAGCCCCTAG	499.36	490.091	513.041	785.431	700.835	1005.43
sg_mTdrd7_Tudor3_24_a	CCACTTTGGCTGCGTACACT	488.432	451.782	522.5	565.204	495.764	748.606
sg_mTdrd7_Tudor3_35_s	CCAAGTGTACGCAGCCAAAG	656.152	618.889	636.459	757.123	1014.26	1002.69
sg_mTdrd7_Tudor3_38_a	GTACCACTTATTCTCCACTT	47.9879	36.3275	35.1336	114.192	102.535	30.9642
sg_mTdrd7_Tudor3_46_s	CAGCCAAAGTGGAGAATAAG	576.33	538.308	563.038	855.482	1027.47	781.392
sg_mTdrd7_Tudor3_52_s	AAGTGGAGAATAAGTGGTAC	0.475128	0.6605	0.450431	0.479799	0.528533	0.910713
sg_mTdrd7_Tudor3_53_s	AGTGGAGAATAAGTGGTACA	22.8061	13.21	13.0625	20.6314	60.7813	7.2857
sg_mTdrd7_Tudor3_66_s	TGGTACAGGGTACTTTTAAA	0.475128	0.6605	0.450431	0.479799	0.528533	0.910713
sg_mTdrd7_Tudor3_81_s	TTAAAAGGAATCCTGACCAA	39.9108	30.383	39.6379	16.793	45.4538	33.6964
sg_mTdrd7_Tudor3_82_s	TAAAAGGAATCCTGACCAAT	34.6843	35.667	36.9353	92.6013	51.7962	50.9999
sg_mTdrd7_Tudor3_86_a	GTACACAGACACCAGCCCAT	581.082	618.889	571.146	521.542	671.237	776.838
sg_mTdrd9_Tudor1_101_s	TGTTTCTGGAAATTCCGCTG	638.097	676.352	676.097	668.36	876.836	1071.91
sg_mTdrd9_Tudor1_104_a	GTCTACAAAGAATACCTCAG	48.9382	51.519	55.8534	71.0103	165.959	104.732
sg_mTdrd9_Tudor1_12_a	GACAGACCAAGTCTGGATGT	100.727	99.7355	116.662	161.692	221.984	81.9642
sg_mTdrd9_Tudor1_120_s	GAGGTATTCTTTGTAGACTA	0.475128	0.6605	0.450431	0.479799	0.528533	0.910713
sg_mTdrd9_Tudor1_121_s	AGGTATTCTTTGTAGACTAT	26.6072	23.778	38.2866	26.8688	35.9403	60.107
sg_mTdrd9_Tudor1_127_s	TCTTTGTAGACTATGGGAAT	0.475128	0.6605	0.450431	0.479799	0.528533	0.910713
sg_mTdrd9_Tudor1_13_a	AGACAGACCAAGTCTGGATG	90.7494	91.8095	76.1228	97.879	58.6672	117.482
sg_mTdrd9_Tudor1_150_a	GGATCTCCCTCAAGAGATCT	0.475128	0.6605	0.450431	0.479799	0.528533	0.910713
sg_mTdrd9_Tudor1_154_s	ATGTAGACCTAGATCTCTTG	42.7615	28.4015	42.7909	7.19699	35.9403	143.893
sg_mTdrd9_Tudor1_155_s	TGTAGACCTAGATCTCTTGA	0.950256	1.321	0.450431	0.479799	0.528533	1.82143
sg_mTdrd9_Tudor1_19_a	GGTGCCAGACAGACCAAGTC	1047.66	1021.79	1026.53	1278.19	1253.15	1387.02
sg_mTdrd9_Tudor1_26_s	ACATCCAGACTTGGTCTGTC	137.312	120.872	139.634	198.637	112.049	68.3035
sg_mTdrd9_Tudor1_40_a	TCCTTGTTGTAATCAGTAAA	14.2538	15.852	21.1702	24.4698	31.1835	35.5178
sg_mTdrd9_Tudor1_50_s	ACCTTTTACTGATTACAACA	165.345	175.033	145.039	150.657	164.902	141.16
sg_mTdrd9_Tudor1_87_s	GCTCAAATTCTTTATGTTTC	0.475128	0.6605	0.450431	0.479799	0.528533	0.910713
sg_mTdrkh_Tudor1_108_a	CTCCAAAGTCAACAAAGTAG	336.391	359.973	324.31	642.931	494.178	254.089
sg_mTdrkh_Tudor1_117_s	GACCTCTACTTTGTTGACTT	107.854	103.038	121.166	118.51	123.148	162.107
sg_mTdrkh_Tudor1_126_s	TTTGTTGACTTTGGAGATAA	0.475128	0.6605	0.450431	0.479799	0.528533	0.910713
sg_mTdrkh_Tudor1_143_s	TAATGGAGATTGTGCACTAA	36.5849	21.7965	27.4763	30.7072	12.1563	91.0713
sg_mTdrkh_Tudor1_151_s	ATTGTGCACTAAAGGATCTC	0.475128	0.6605	0.450431	0.479799	0.528533	0.910713
sg_mTdrkh_Tudor1_152_s	TTGTGCACTAAAGGATCTCA	44.1869	30.383	33.7823	99.7982	50.7392	7.2857
sg_mTdrkh_Tudor1_160_s	TAAAGGATCTCAGGGCTCTC	169.146	165.125	171.614	196.718	263.738	118.393
sg_mTdrkh_Tudor1_40_a	CAGGAACCATTTGTAGATAA	0.475128	0.6605	0.450431	0.479799	0.528533	0.910713
sg_mTdrkh_Tudor1_45_s	GCAGCACCTTTATCTACAAA	55.1148	63.408	54.0517	23.99	183.93	165.75
sg_mTdrkh_Tudor1_52_s	CTTTATCTACAAATGGTTCC	345.893	358.652	362.146	403.991	295.45	440.785
sg_mTdrkh_Tudor1_59_a	AAGAACCCGGGCTCGATACC	1260.51	1318.36	1269.76	1045.96	1465.09	1265.89
sg_mTdrkh_Tudor1_64_s	ATGGTTCCTGGTATCGAGCC	926.975	857.99	938.698	922.174	1212.45	927.106
sg_mTdrkh_Tudor1_65_s	TGGTTCCTGGTATCGAGCCC	1681	1803.17	1796.77	1846.27	1417	1146.59
sg_mTdrkh_Tudor1_71_a	TTCCAAGGTTCCAAGAACCC	233.288	308.454	267.105	362.728	169.131	244.071
sg_mTdrkh_Tudor1_72_s	TGGTATCGAGCCCGGGTTCT	1679.1	1761.55	1682.36	1802.13	1624.18	1909.76
sg_mTdrkh_Tudor1_80_s	AGCCCGGGTTCTTGGAACCT	1057.16	1050.2	1115.72	1456.67	1591.94	1358.78
sg_mTdrkh_Tudor1_86_a	GTCCAAGTTTCCATTTTCCA	123.533	114.927	121.616	95.9599	177.587	175.768
sg_mTdrkh_Tudor1_87_s	GTTCTTGGAACCTTGGAAAA	0.475128	0.6605	0.450431	0.479799	0.528533	0.910713
sg_mTdrkh_Tudor1_95_s	AACCTTGGAAAATGGAAACT	0.475128	0.6605	0.450431	0.479799	0.528533	0.910713
sg_mTnrc18_Tudors1_2_105_a	CCAGGCAGTAGATGTGGGGT	4586.41	4509.9	4569.17	3144.12	3185.47	2593.71
sg_mTnrc18_Tudors1_2_109_a	TGCTCCAGGCAGTAGATGTG	880.887	962.349	900.862	801.265	493.65	508.178
sg_mTnrc18_Tudors1_2_111_a	GCTGCTCCAGGCAGTAGATG	2785.68	2939.89	2861.59	2449.85	2660.11	2808.64
sg_mTnrc18_Tudors1_2_116_s	CCGACCCCACATCTACTGCC	4098.93	4534.33	4139.01	2832.73	2950.8	3012.64
sg_mTnrc18_Tudors1_2_12_a	ACAGCAGCTTGTCATCCAGA	552.099	538.968	462.142	507.148	467.223	459.91
sg_mTnrc18_Tudors1_2_123_a	CCTCCTGCAGTAGCTGCTCC	7761.22	7721.91	7519.49	6362.14	6263.12	6195.58
sg_mTnrc18_Tudors1_2_13_a	TACAGCAGCTTGTCATCCAG	691.786	702.112	698.618	539.294	505.806	444.428
sg_mTnrc18_Tudors1_2_131_s	CTGCCTGGAGCAGCTACTGC	3944.99	3075.95	4252.97	3285.67	2502.08	2476.23
sg_mTnrc18_Tudors1_2_134_s	CCTGGAGCAGCTACTGCAGG	634.771	679.655	717.536	468.284	563.416	337.874
sg_mTnrc18_Tudors1_2_151_s	AGGAGGCGATTATAGATGTG	6.65179	3.963	4.05388	1.4394	10.5707	50.0892
sg_mTnrc18_Tudors1_2_155_s	GGCGATTATAGATGTGAGGC	60.8164	62.7475	70.2672	81.5659	65.5381	21.8571
sg_mTnrc18_Tudors1_2_163_a	GGCAAGAAGCGTGTAGAGGC	1090.42	1122.85	1081.03	786.391	693.435	783.213
sg_mTnrc18_Tudors1_2_167_a	CTGGGGCAAGAAGCGTGTAG	1996.96	1896.96	1974.69	1778.14	1505.79	1632.91
sg_mTnrc18_Tudors1_2_179_s	CTCTACACGCTTCTTGCCCC	3112.09	3008.58	3038.61	1944.63	2224.07	2216.67
sg_mTnrc18_Tudors1_2_181_s	CTACACGCTTCTTGCCCCAG	1060.49	972.917	1078.78	1114.09	769.016	738.588
sg_mTnrc18_Tudors1_2_184_a	GCAGCGATCCTGGTCCCCTG	2001.24	2173.05	2042.7	1615	1544.9	1395.21
sg_mTnrc18_Tudors1_2_187_s	GCTTCTTGCCCCAGGGGACC	2464.96	2700.12	2561.6	1775.74	1868.36	1663.87
sg_mTnrc18_Tudors1_2_194_a	GCTCCAGTAGGCAGCGATCC	6777.23	7207.38	6733.04	4916.02	5815.98	5266.65
sg_mTnrc18_Tudors1_2_202_s	GGACCAGGATCGCTGCCTAC	650.925	656.537	701.771	733.613	713.52	552.803
sg_mTnrc18_Tudors1_2_206_a	GCGGTATTGTTGGCTCCAGT	4560.28	4642.66	4523.68	3684.86	3373.63	3139.23
sg_mTnrc18_Tudors1_2_216_a	GATACAGGCAGCGGTATTGT	206.681	216.644	225.215	153.536	221.455	119.303
sg_mTnrc18_Tudors1_2_225_a	CAGTGCCTGGATACAGGCAG	210.007	226.552	182.424	182.804	55.496	84.6963
sg_mTnrc18_Tudors1_2_231_s	CAATACCGCTGCCTGTATCC	2509.15	2372.52	2488.18	1916.32	1642.68	1875.16
sg_mTnrc18_Tudors1_2_238_a	AGCCCTCGGACCACAGTGCC	5231.16	4795.89	5018.25	8400.81	7960.24	8780.18
sg_mTnrc18_Tudors1_2_239_s	CTGCCTGTATCCAGGCACTG	1333.68	1229.19	1413	1113.61	1031.7	1336.02
sg_mTnrc18_Tudors1_2_246_s	TATCCAGGCACTGTGGTCCG	3695.07	3957.06	3821.91	2154.78	2637.38	2333.25
sg_mTnrc18_Tudors1_2_247_s	ATCCAGGCACTGTGGTCCGA	533.569	526.419	484.664	897.704	727.262	1071
sg_mTnrc18_Tudors1_2_252_a	CTTCCAGGTCCAGCAGCCCT	6768.67	7141.33	6731.24	3009.3	3721.4	4406.94
sg_mTnrc18_Tudors1_2_254_s	CACTGTGGTCCGAGGGCTGC	4371.65	4412.14	4335.85	5950.47	6123.58	5409.63
sg_mTnrc18_Tudors1_2_260_s	GGTCCGAGGGCTGCTGGACC	2870.25	2790.61	2901.68	4901.63	4808.07	5021.67
sg_mTnrc18_Tudors1_2_267_a	TCAGGTCTCCGTCGTCTTCC	2411.27	2387.71	2437.73	2633.14	2438.12	2045.46
sg_mTnrc18_Tudors1_2_270_s	CTGCTGGACCTGGAAGACGA	3134.89	3108.97	3026.44	5036.45	4999.92	5078.13
sg_mTnrc18_Tudors1_2_285_a	CATCAAACTCCACGGTGATC	1000.62	912.811	920.68	1045.48	1288.56	1029.11
sg_mTnrc18_Tudors1_2_287_s	CGACGGAGACCTGATCACCG	5995.17	6544.24	5901.99	8078.38	8401.03	7850.34
sg_mTnrc18_Tudors1_2_293_a	ATCTCCGTCATCAAACTCCA	373.451	362.615	350.435	285.481	372.087	433.499
sg_mTnrc18_Tudors1_2_30_s	GATGACAAGCTGCTGTATGC	432.842	460.369	420.252	338.258	415.956	191.25
sg_mTnrc18_Tudors1_2_300_s	ATCACCGTGGAGTTTGATGA	192.902	198.811	183.776	244.218	185.515	126.589
sg_mTnrc18_Tudors1_2_309_s	GAGTTTGATGACGGAGATAC	188.151	180.317	204.496	198.637	118.391	87.4284
sg_mTnrc18_Tudors1_2_31_s	ATGACAAGCTGCTGTATGCC	600.562	569.351	545.922	236.061	422.827	390.696
sg_mTnrc18_Tudors1_2_313_s	TTGATGACGGAGATACAGGC	174.372	188.243	181.524	114.672	212.999	182.143
sg_mTnrc18_Tudors1_2_328_a	AAGAGGCGGATGTGTGAGAG	446.145	390.356	440.071	575.279	465.638	350.624
sg_mTnrc18_Tudors1_2_330_a	GCAAGAGGCGGATGTGTGAG	1865.35	1846.76	1815.69	1897.61	1675.98	2028.16
sg_mTnrc18_Tudors1_2_342_a	TATAGTCAGGTGGCAAGAGG	377.252	388.374	397.28	439.016	348.832	326.946
sg_mTnrc18_Tudors1_2_345_a	TTTTATAGTCAGGTGGCAAG	163.444	155.218	147.741	162.652	167.016	95.6248
sg_mTnrc18_Tudors1_2_352_a	CATTGGATTTTATAGTCAGG	201.454	228.533	240.08	293.637	203.485	268.66
sg_mTnrc18_Tudors1_2_355_a	GCACATTGGATTTTATAGTC	93.6002	107.001	117.562	75.8083	75.0517	100.178
sg_mTnrc18_Tudors1_2_369_a	CTGGGGAGGGCTCAGCACAT	5746.67	5695.49	5617.77	5353.6	5241.46	5620.01
sg_mTnrc18_Tudors1_2_38_a	ATGCACGGTCTGCACGTGCC	861.882	772.125	821.135	680.355	758.974	685.767
sg_mTnrc18_Tudors1_2_382_a	GGCACTAGGAGTGCTGGGGA	1709.04	1626.81	1761.63	1565.11	1816.57	1091.03
sg_mTnrc18_Tudors1_2_386_a	GCTGGGCACTAGGAGTGCTG	2420.78	2479.52	2441.79	1335.76	1352.52	1006.34
sg_mTnrc18_Tudors1_2_388_a	GCGCTGGGCACTAGGAGTGC	3640.91	3547.55	3655.7	3499.66	3120.99	3234.85
sg_mTnrc18_Tudors1_2_396_a	GGCGTTTTGCGCTGGGCACT	2041.63	2073.31	2041.35	1487.86	1617.84	1824.16
sg_mTnrc18_Tudors1_2_403_a	CTGCTACGGCGTTTTGCGCT	4152.14	3588.5	4360.62	4441.02	4143.7	3909.69
sg_mTnrc18_Tudors1_2_404_a	CCTGCTACGGCGTTTTGCGC	1887.68	1661.82	2061.17	1768.54	1465.09	1693.02
sg_mTnrc18_Tudors1_2_415_s	CCAGCGCAAAACGCCGTAGC	1651.07	1696.83	1703.53	1793.01	1620.48	1645.66
sg_mTnrc18_Tudors1_2_417_a	CTTTACTGGTCTTCCTGCTA	687.035	710.698	671.142	558.007	580.329	659.356
sg_mTnrc18_Tudors1_2_431_a	GACTTCCCCCGTGTCTTTAC	516.464	528.4	538.265	467.324	391.115	453.535
sg_mTnrc18_Tudors1_2_434_s	CAGGAAGACCAGTAAAGACA	38.9605	31.704	41.4396	12.4748	14.2704	7.2857
sg_mTnrc18_Tudors1_2_437_s	GAAGACCAGTAAAGACACGG	73.6448	70.6735	76.5732	147.778	135.304	148.446
sg_mTnrc18_Tudors1_2_53_a	GTATATGTCAGGTGAATGCA	19.4802	13.21	19.3685	0.479799	70.2949	0.910713
sg_mTnrc18_Tudors1_2_64_a	ACCACCACACGGTATATGTC	248.017	247.688	216.207	240.859	362.045	521.838
sg_mTnrc18_Tudors1_2_71_s	TTCACCTGACATATACCGTG	7.12692	10.568	8.10775	0.479799	10.0421	1.82143
sg_mTnrc18_Tudors1_2_75_a	GCTCACCTTCAACCACCACA	1459.59	1498.01	1449.94	1524.8	1430.21	1186.66
sg_mTnrc18_Tudors1_2_81_s	ATATACCGTGTGGTGGTTGA	82.1971	77.939	90.987	22.0708	57.6101	66.482
sg_mTnrc18_Tudors1_2_90_s	GTGGTGGTTGAAGGTGAGCG	1468.15	1361.29	1516.15	1418.29	1496.28	1091.03
sg_mTnrc18_Tudors1_2_91_s	TGGTGGTTGAAGGTGAGCGT	535.944	562.746	538.715	470.683	501.049	469.017
sg_mTrp53bp1_Tudor1_114_s	TACAAGCTGCTCTTTGATGA	36.1097	21.136	37.8362	42.2223	39.1115	22.7678
sg_mTrp53bp1_Tudor1_115_s	ACAAGCTGCTCTTTGATGAT	81.2469	81.2415	70.7176	135.783	238.897	127.5
sg_mTrp53bp1_Tudor1_134_s	TGGGTACGAATGTGACGTGC	19.4802	15.852	19.819	57.0961	8.98506	0.910713
sg_mTrp53bp1_Tudor1_135_s	GGGTACGAATGTGACGTGCT	22.331	21.136	26.125	15.8334	52.3248	91.982
sg_mTrp53bp1_Tudor1_159_a	CCAGGGGGATGGGGTCACAC	2034.02	2134.08	2008.47	1585.74	1949.23	2153.84
sg_mTrp53bp1_Tudor1_168_a	CTTCAGTGTCCAGGGGGATG	3559.18	3698.8	3386.79	5121.38	4444.44	4540.81
sg_mTrp53bp1_Tudor1_170_s	CCTGTGTGACCCCATCCCCC	3322.57	3392.33	3276.43	3216.09	3466.65	3946.12
sg_mTrp53bp1_Tudor1_174_a	CTGTCACTTCAGTGTCCAGG	1654.4	1574.63	1611.64	2983.39	2464.02	2350.55
sg_mTrp53bp1_Tudor1_177_a	GGGCTGTCACTTCAGTGTCC	2803.26	2610.3	2686.82	4416.55	4825.51	4110.96
sg_mTrp53bp1_Tudor1_197_a	GAAATATTCATCTTCTGAGA	0.475128	0.6605	0.450431	0.479799	0.528533	0.910713
sg_mTrp53bp1_Tudor1_198_a	TGAAATATTCATCTTCTGAG	0.475128	0.6605	0.450431	0.479799	0.528533	0.910713
sg_mTrp53bp1_Tudor1_216_s	GAAGATGAATATTTCAGTGC	0.475128	0.6605	0.450431	0.479799	0.528533	0.910713
sg_mTrp53bp1_Tudor1_221_s	TGAATATTTCAGTGCAGGAG	3.80102	2.642	4.50431	0.479799	21.6699	0.910713
sg_mTrp53bp1_Tudor1_228_s	TTCAGTGCAGGAGTGGTGAA	116.881	104.359	104.95	130.985	181.287	122.036
sg_mTrp53bp1_Tudor1_235_s	CAGGAGTGGTGAAAGGACAT	389.13	369.22	382.866	593.512	599.357	611.088
sg_mTrp53bp1_Tudor1_239_s	AGTGGTGAAAGGACATAGGA	28.9828	29.7225	31.9806	79.1669	72.9376	138.428
sg_mTrp53bp1_Tudor1_246_s	AAAGGACATAGGAAGGAGTC	7.60205	9.9075	9.90948	2.8788	0.528533	0.910713
sg_mTrp53bp1_Tudor1_248_s	AGGACATAGGAAGGAGTCTG	126.384	115.588	119.815	198.157	312.363	99.2677
sg_mTrp53bp1_Tudor1_27_a	ATGACCACTTAGCTACAACA	127.334	138.705	126.571	190.96	285.936	187.607
sg_mTrp53bp1_Tudor1_276_s	TATTACAGCATTGAAAAAGA	0.475128	0.6605	0.450431	0.479799	0.528533	0.910713
sg_mTrp53bp1_Tudor1_283_s	GCATTGAAAAAGAAGGCCAA	56.0651	75.297	63.5107	107.955	167.545	139.339
sg_mTrp53bp1_Tudor1_288_a	TTCGTTTATACCACTTCCTT	52.7392	44.914	55.8534	35.5051	24.3125	160.285
sg_mTrp53bp1_Tudor1_289_s	AAAAAGAAGGCCAAAGGAAG	26.6072	33.6855	22.972	18.2324	66.5952	84.6963
sg_mTrp53bp1_Tudor1_302_s	AAGGAAGTGGTATAAACGAA	0.475128	0.6605	0.450431	0.479799	0.528533	0.910713
sg_mTrp53bp1_Tudor1_320_s	AATGGCAGTCATTCTGTCCT	33.7341	48.2165	35.1336	36.4647	105.707	58.2856
sg_mTrp53bp1_Tudor1_326_a	CAGTCTGTTTCCTTGCTCCA	1544.64	1554.16	1548.13	2691.19	2692.88	2877.85
sg_mTrp53bp1_Tudor1_327_s	GTCATTCTGTCCTTGGAGCA	657.577	691.544	698.168	1129.93	1239.94	1214.89
sg_mTrp53bp1_Tudor1_34_s	GTCTCCGTGTTGTAGCTAAG	410.511	438.572	433.765	714.421	669.123	823.284
sg_mTrp53bp1_Tudor1_351_s	AACAGACTGAGAGAGCAATA	77.921	66.7105	68.4655	226.945	90.3792	48.2678
sg_mTrp53bp1_Tudor1_352_s	ACAGACTGAGAGAGCAATAT	0.475128	0.6605	0.450431	0.479799	1.05707	0.910713
sg_mTrp53bp1_Tudor1_357_s	CTGAGAGAGCAATATGGGCT	1499.03	1513.21	1506.24	2605.79	2677.55	2353.28
sg_mTrp53bp1_Tudor1_45_s	GTAGCTAAGTGGTCATCCAA	80.2966	64.729	85.1314	108.914	161.731	116.571
sg_mTrp53bp1_Tudor1_50_a	CCCAGAGTAAAAGTAGCCAT	671.831	653.895	660.782	1495.53	1323.45	1507.23
sg_mTrp53bp1_Tudor1_60_s	TCCAATGGCTACTTTTACTC	57.0154	51.519	54.9526	138.662	48.0965	31.8749
sg_mTrp53bp1_Tudor1_61_s	CCAATGGCTACTTTTACTCT	13.7787	10.568	11.2608	0.479799	13.2133	0.910713
sg_mTrp53bp1_Tudor1_80_s	TGGGAAGATCACCCGAGATG	344.943	256.274	295.032	460.607	478.851	401.624
sg_mTrp53bp1_Tudor1_83_s	GAAGATCACCCGAGATGTGG	525.016	543.592	532.409	954.321	962.459	1052.78
sg_mTrp53bp1_Tudor1_87_s	ATCACCCGAGATGTGGGGGC	949.781	926.682	904.465	1488.82	1550.19	1709.41
sg_mTrp53bp1_Tudor1_88_s	TCACCCGAGATGTGGGGGCT	543.071	510.567	524.752	915.937	854.638	780.481
sg_mUhrf1_Tudor1_115_a	TTAACGGCACTGGAGCTACA	308.833	301.849	322.058	71.4901	109.406	50.0892
sg_mUhrf1_Tudor1_116_a	CTTAACGGCACTGGAGCTAC	923.174	1020.47	976.083	612.704	429.169	303.267
sg_mUhrf1_Tudor1_125_a	CTCCGAGGTCTTAACGGCAC	2213.15	2391.67	2247.2	795.987	1032.75	999.963
sg_mUhrf1_Tudor1_131_a	GTCATCCTCCGAGGTCTTAA	102.628	118.89	118.013	12.4748	16.9131	22.7678
sg_mUhrf1_Tudor1_134_s	CTCCAGTGCCGTTAAGACCT	4377.35	4669.08	4412.87	1414.45	1381.59	1949.84
sg_mUhrf1_Tudor1_137_s	CAGTGCCGTTAAGACCTCGG	1852.05	1857.99	1889.11	464.446	566.059	411.642
sg_mUhrf1_Tudor1_140_a	GTACATGATGTCATCCTCCG	1291.87	1385.73	1314.36	147.778	355.174	361.553
sg_mUhrf1_Tudor1_162_a	GATAGTCATCATACTTGACA	0.475128	0.6605	0.450431	0.479799	0.528533	0.910713
sg_mUhrf1_Tudor1_183_s	TATGATGACTATCCAGAGCA	12.3533	11.889	10.3599	1.4394	5.81386	0.910713
sg_mUhrf1_Tudor1_184_a	ACAATGTCCACTCCATGCTC	889.915	875.823	860.773	141.541	210.356	128.411
sg_mUhrf1_Tudor1_188_s	TGACTATCCAGAGCATGGAG	323.087	345.442	333.319	162.172	329.276	135.696
sg_mUhrf1_Tudor1_23_s	GTACAAGGTCAATGAGTATG	35.6346	32.3645	21.1702	146.819	34.3547	23.6785
sg_mUhrf1_Tudor1_45_s	GACGTGCGTGACAATATCTT	373.451	385.072	403.136	0.479799	12.1563	34.6071
sg_mUhrf1_Tudor1_52_s	GTGACAATATCTTCGGTGCA	104.528	108.983	96.8426	26.389	18.4987	0.910713
sg_mUhrf1_Tudor1_59_s	TATCTTCGGTGCATGGTTTG	15.2041	13.21	18.4677	0.479799	14.7989	0.910713
sg_mUhrf1_Tudor1_65_s	CGGTGCATGGTTTGAGGCCC	4031.46	3935.26	4157.93	43.6617	39.1115	44.6249
sg_mUhrf1_Tudor1_68_s	TGCATGGTTTGAGGCCCAGG	3000.91	3161.81	3090.86	134.824	159.617	20.0357
sg_mUhrf1_Tudor1_74_s	GTTTGAGGCCCAGGTGGTCC	1760.82	1904.22	1946.76	551.289	584.029	717.642
sg_mUhrf1_Tudor1_81_a	ATAGGGCTCTCTTCTGTACC	70.3189	67.371	81.0775	98.8386	29.0693	24.5892
sg_mUhrf1_Tudor1_98_a	ACAGGGCTCGTCCTCAGATA	346.843	328.929	326.562	19.192	42.2827	0.910713
sg_mUhrf1_Tudor1_99_a	TACAGGGCTCGTCCTCAGAT	786.812	777.409	810.775	216.869	111.52	21.8571
sg_mUhrf1_Tudor2_100_s	TCTGTAGGAAGCGCCAAACC	26.6072	32.3645	25.6746	0.479799	0.528533	0.910713
sg_mUhrf1_Tudor2_104_s	TAGGAAGCGCCAAACCAGGA	48.4631	52.1795	50.8987	0.479799	0.528533	0.910713
sg_mUhrf1_Tudor2_107_a	GTATAGCTCACGTGCCGTCC	2004.09	2061.42	1963.43	220.228	100.421	316.017
sg_mUhrf1_Tudor2_120_s	AGGACGGCACGTGAGCTATA	916.522	884.41	914.374	11.995	0.528533	0.910713
sg_mUhrf1_Tudor2_130_s	GTGAGCTATACGGCAACATC	268.922	289.299	253.142	0.479799	4.7568	14.5714
sg_mUhrf1_Tudor2_163_s	ACTCTCAGCTCAACAACTGT	332.59	359.312	340.526	49.8991	20.6128	18.2143
sg_mUhrf1_Tudor2_176_s	CAACTGTCGGATCATGTTTG	355.396	420.739	402.685	2.8788	5.28533	149.357
sg_mUhrf1_Tudor2_23_s	GGAGGTGGGTCAGGTGGTCA	988.266	990.09	1037.79	0.479799	0.528533	0.910713
sg_mUhrf1_Tudor2_35_a	GGGGTAGTCCACGTTATAGT	5.70154	7.2655	2.70258	0.479799	0.528533	0.910713
sg_mUhrf1_Tudor2_38_s	GGTCATGGCCAACTATAACG	863.308	922.058	880.592	0.959599	11.0992	12.75
sg_mUhrf1_Tudor2_49_s	ACTATAACGTGGACTACCCC	93.1251	92.47	77.0237	15.3536	1.05707	0.910713
sg_mUhrf1_Tudor2_54_a	ACCAGAAGCCGCGTTTCCTG	1157.41	1284.01	1181.93	20.1516	90.9077	4.55356
sg_mUhrf1_Tudor2_57_s	GTGGACTACCCCAGGAAACG	1813.09	1809.77	1881	25.4294	57.0816	69.2142
sg_mUhrf1_Tudor2_64_s	ACCCCAGGAAACGCGGCTTC	6554.87	7114.25	6729.89	57.0961	77.6944	256.821
sg_mUhrf1_Tudor2_85_s	GGTATGATGTTGAGATCTGT	111.18	110.964	113.959	0.479799	0.528533	0.910713
sg_mVwa3b_Tudor1_104_a	TCCGTACCTGAAGTCGACCA	1292.35	1190.22	1266.16	1603.01	1488.35	1913.41
sg_mVwa3b_Tudor1_109_s	CCCACGCCTTGGTCGACTTC	7713.7	7164.45	7733.9	11064.2	9902.07	9998.72
sg_mVwa3b_Tudor1_114_s	GCCTTGGTCGACTTCAGGTA	785.862	889.694	797.713	1113.61	1005.8	1286.84
sg_mVwa3b_Tudor1_12_a	TGACCTTCTGGCCTTTGAGA	441.394	485.468	480.61	556.087	800.728	606.535
sg_mVwa3b_Tudor1_13_a	ATGACCTTCTGGCCTTTGAG	254.193	241.743	248.187	359.37	443.968	312.374
sg_mVwa3b_Tudor1_131_a	GAAGGAGATGGGCACGACTT	741.675	785.335	731.5	842.527	1230.43	1471.71
sg_mVwa3b_Tudor1_24_a	CACATCTGGCAATGACCTTC	2177.04	2154.55	2065.23	2995.39	2777.97	2904.26
sg_mVwa3b_Tudor1_38_s	GAAGGTCATTGCCAGATGTG	206.206	206.737	202.694	312.349	330.862	168.482
sg_mVwa3b_Tudor1_45_s	ATTGCCAGATGTGAGGAAAA	6.65179	7.2655	8.55818	0.479799	17.4416	0.910713
sg_mVwa3b_Tudor1_60_s	GAAAATGGCTTCTATTTTCC	0.475128	0.6605	0.450431	0.479799	0.528533	0.910713
sg_mVwa3b_Tudor1_62_s	AAATGGCTTCTATTTTCCAG	0.475128	0.6605	0.450431	0.479799	0.528533	0.910713
sg_mVwa3b_Tudor1_67_a	ACACATTTCTTCACAACCCC	379.152	381.109	354.939	536.416	549.674	422.571
sg_mVwa3b_Tudor1_95_a	GAAGTCGACCAAGGCGTGGG	1721.39	1630.11	1708.48	2827.46	2803.34	3892.39
sg_mVwa3b_Tudor1_99_a	ACCTGAAGTCGACCAAGGCG	3276.01	2957.06	3267.42	4738.02	4466.63	3741.21
sg_mZgpat_Tudor2_104_s	GTTTGACTCATTGCTGCTGA	359.672	360.633	358.092	463.486	592.486	609.267
sg_mZgpat_Tudor2_107_s	TGACTCATTGCTGCTGAAGG	1004.9	956.404	940.95	1472.98	1412.24	1901.57
sg_mZgpat_Tudor2_116_s	GCTGCTGAAGGAGGCTGTAG	2061.11	2167.1	2126.48	1388.06	1934.43	1684.82
sg_mZgpat_Tudor2_119_s	GCTGAAGGAGGCTGTAGTGG	1891.01	2057.46	1913.43	723.537	670.709	590.142
sg_mZgpat_Tudor2_122_s	GAAGGAGGCTGTAGTGGAGG	785.862	805.15	785.551	312.349	309.72	355.178
sg_mZgpat_Tudor2_23_s	TGCATGTCTGGCCAAGCACC	1417.78	1408.85	1362.55	2069.85	1982	1552.77
sg_mZgpat_Tudor2_27_s	TGTCTGGCCAAGCACCAGGA	1832.09	1716.64	1708.48	2178.29	2204.51	2773.12
sg_mZgpat_Tudor2_30_a	CTGGGTGCCACAGGCCATCC	8304.76	8093.77	8072.62	10361.3	9803.23	10434.9
sg_mZgpat_Tudor2_34_s	CCAAGCACCAGGATGGCCTG	1823.07	1792.6	1729.2	3113.9	3321.3	3035.41
sg_mZgpat_Tudor2_39_a	TGATCCGTGCTGGGTGCCAC	6600.48	6675.02	6592.05	8958.81	9673.74	10586.1
sg_mZgpat_Tudor2_46_s	ATGGCCTGTGGCACCCAGCA	1297.57	1243.06	1293.64	1622.2	1528.52	1319.62
sg_mZgpat_Tudor2_49_a	TCCACATCAGTGATCCGTGC	3732.61	3424.03	3676.87	4780.72	4464.52	5488.87
sg_mZgpat_Tudor2_59_s	CCCAGCACGGATCACTGATG	1452.94	1412.15	1412.55	2448.9	2304.93	2225.78
sg_mZgpat_Tudor2_66_s	CGGATCACTGATGTGGACAA	436.168	451.782	399.082	640.532	542.804	611.088
sg_mZgpat_Tudor2_86_a	CAGCAATGAGTCAAACTTAA	11.8782	10.568	13.5129	21.591	19.5557	161.196

## Sheet: data S4
Data S4 - Histone modification mass spec data table
	% modification		SD
	sgCtrl	sgSgf29	sgCtrl	sgSgf29
H4: K20ME2	83.5044	85.7394	0.362118	0.342953
H4: K16AC	44.3051	35.3736	0.334362	0.406587
H3.3: K27ME1	41.1633	41.5812	0.145684	0.78191
H3.1: K27ME2	40.9479	42.1452	0.392928	0.303176
H3: K9ME2	38.7611	40.8539	0.0437612	0.406067
H3.3: K36ME2	36.9251	37.514	0.834062	0.5103
H3: K14AC	36.6654	34.425	0.528124	0.361448
H3.3: K27ME2	29.1083	28.8261	0.443142	0.598138
H3.1: K27ME1	26.232	25.0718	0.447823	0.0394616
H3: K23AC	21.9308	20.6701	0.595839	0.24502
H3: K9ME1	19.2134	18.3446	0.362455	0.156559
H3: K79ME1	17.0132	20.446	0.331673	0.167891
H3.1: K36ME1	13.2869	11.3913	0.279003	0.169726
H3.3: K36AC	13.1371	15.303	0.656699	0.560373
H3.1: K36ME3	12.1081	11.8456	0.294785	0.255136
H3.1: K36ME2	11.8347	11.0245	0.158297	0.095618
H3.1: K27ME3	10.8517	11.2654	0.197518	0.132325
H4: K8AC	9.76051	8.70799	0.0558639	0.15214
H3.3: K36ME3	9.69703	8.24904	0.344714	0.193712
H3.3: K36ME1	9.37275	7.7091	0.0603367	0.179111
H3R2UN: K4ME1	8.84514	6.76687	0.0710275	0.196829
H2A: K5AC	8.68562	8.46097	0.295953	0.15481
H3: K9ME3	6.93992	7.37834	0.167798	0.0955164
H4: K5AC	5.84422	6.62444	0.0434184	0.0392769
H4: K12AC	4.93441	4.08122	0.0836856	0.0417719
H3.3: K27ME3	4.71301	4.18059	0.0916724	0.0402331
H4: K20ME3	4.64777	4.18293	0.0565079	0.103367
H4: K20ME1	4.01784	3.63153	0.132783	0.371718
H3.3: K27AC	2.82839	3.20195	0.0479938	0.158818
H3: K18AC	1.80636	0.383089	0.0579436	0.00384371
H3: Q55ME1	1.60243	1.43782	0.0374109	0.0633546
H3: Q19ME1	1.0986	1.03275	0.0214755	0.0266878
H3.1: K27AC	0.841508	0.942781	0.0134706	0.0107922
H3R2UN: Q5ME1	0.813618	0.802739	0.0774399	0.0390126
H2A: K9AC	0.802913	0.823302	0.0351325	0.00960584
H3: K9AC	0.782348	0.0397067	0.0117959	0.00350922
H3: K79ME2	0.642207	0.78522	0.0127166	0.00927407
H1.4: K25ME1	0.571558	0.420228	0.00500325	0.0196983
H3R2UN: K4ME2	0.44867	0.401422	0.0187877	0.0232236
H3.1: K36AC	0.401607	0.485521	0.0390713	0.00844887
H3: K18ME1	0.310062	0.249721	0.0193864	0.00468798
H1.4: K25AC	0.228912	0.183096	0.0311585	0.00704637
H3R2UN: K4ME3	0.194294	0.185596	0.0111089	0.00522252
H3: R49ME2	0.130849	0.101524	0.00632552	0.00118348
H3: K79ME3	0.0472143	0.0557264	0.00220666	0.00267218
H1.4: K25ME3	0.0419436	0.0493477	0.00381107	0.000798233
H2A1: K13AC	0.0270137	0.0225759	0.000946206	0.000745816
H2A3: K13AC	0.0191133	0.0173866	0.00227946	0.00113851
H3: K23ME1	0.0191013	0.015273	0.00130133	0.00129029
H2A3: K15AC	0.0186099	0.0149552	0.00198765	0.000781177

## Sheet: data S5
Data S5 - List of Sgf29-regulated genes
H3K9ac_down (4408 genes)	Expression_down (698 genes)	Sgf29-regulated (279 genes)
Eef1a1	Usp27x	Rpl8
Chmp1b	Zfp248	Rps2
Dusp4	Rspo3	Rpl36
Xylt2	Tspan33	Rpl10a
Eif3i	Mfap4	Rpl36a
Abcf3	Zmynd12	Usp27x
Dcdc2b	Iqcf1	Rpl37a
Tmem234	Wwc2	Lrig3
Noc3l	Tex14	Rasal2
Mecr	Chrna10	Fancb
Traf3ip1	Serpinb6b	Zfp808
Rps18	Faim2	Fam228b
Elac2	Klk14	Sox4
Eif2b1	Slc5a11	Rpl38
Gtf2h3	Mt3	Rabggtb
Zfp871	Gm15517	Mfap4
Eif2b3	Etv2	Dph1
Enpp1	Rnf165	Ppargc1b
Mitf	Dll3	Bag2
Mta1	Gjc2	Dctd
Ttc7b	Carmil3	Fam129c
Orc1	Tnfrsf19	Ptma
Mrps31	Aoc3	Otud1
Sumf2	Hsd11b2	Tmem37
Csrnp2	Prss42	Rnf151
Gls2	Ccdc85a	Snrpd1
Fosl1	Gpr75	Rhoj
Idh3a	Olfr552	Ccdc86
Cdk10	Insrr	Cenpv
Ppa1	Ptcra	Mdn1
Trnt1	Pde9a	Tomm20
Rptor	Mamdc2	Thumpd2
Man1a	Clcn1	Hells
Pdrg1	Erich4	Wdr12
Mtap	Muc3	Mettl1
Lyar	Ptpn3	Csrp2
Rps2	Syna	Slc6a9
Prpf38a	Lrrc23	Rpl28
Mtg2	Klrb1a	Ctnnal1
Zfp61	Henmt1	Bckdhb
Selenon	Ubap1l	Fanca
Cpox	Vwce	Chek1
Chtf18	Nav2	Gpi1
Pycr1	Gm1141	Mri1
Mrps22	4930415O20Rik	Hsp90aa1
Bop1	Dzip1	Dusp2
Tnfrsf21	Greb1	Hdac10
Hnrnpk	Igf2bp2	B4galt6
Foxq1	Elfn2	Mrpl12
Eps15l1	Dmrt1	Bzw2
Hdhd3	Wfdc12	Pidd1
Pdpr	Dmc1	Spag4
Gpam	Mc1r	Enkd1
Prag1	Kcnj14	Simc1
Trmt61a	Ctsg	Gstm5
Rbm34	Cfap77	Mpp6
Ptcd2	Gm1110	Ddit4
Recql4	Rhox5	Ppid
Exosc1	Stfa2	Trmt1
Timm29	Tmprss3	Bora
Zdhhc16	Cd79b	Odc1
Clpb	Asic3	Mars2
Tspan3	Trim47	Tmem238
Hsf1	Foxq1	Rsl1d1
Fcf1	Unc79	Slc29a1
Lrrc14	Actn3	Gls2
Mphosph6	Hrh1	Zfp248
Prss36	Glyat	Rps10
Tbca	Ogdhl	Efna2
Ldlrad4	Lrrc32	Hpgd
Lsm7	4933430I17Rik	Tmem147
Mrps17	Ssxb10	Fam136a
Pin1	Soat2	Slc1a5
Opa1	Il17c	Prag1
Tmsb15l	Fxyd4	Lyar
Nol11	Dusp2	Nanp
Bex3	Gm867	Rasal1
Pmpca	Otogl	Magohb
Dnajc11	Cox6a2	Recql4
Csf1	Wt1	Pold1
Sppl2b	Lbx2	Mtap
Rrp9	Hpgd	Ankle1
Mon2	Tldc2	Rplp1
Kctd18	Paqr5	Pcsk4
Simc1	Ngb	Sapcd2
Mrps27	Evpl	Morn5
Trmt6	Ptgs2	Rpl35
Bri3	Gja1	Rsad1
Gcc2	Fam71f2	Rps23
Creld2	Cth	Ptpru
Vav2	Ppp1r32	Hdac11
Tmtc3	Gm6525	Pck2
Ccdc134	Celf4	Etv4
Lrrc47	Fam13a	Lsm7
Rpap3	Lrig3	Foxq1
Senp3	Morn5	Syngr1
Afap1	Cdkn1c	Chtf18
Ankra2	Tnnc1	Endog
Fam76a	Ctla2b	Dpf1
Heatr1	Slamf9	Hey1
Pgpep1	Muc13	Mcm8
Knop1	Col5a3	Uchl5
Zfp81	Ppargc1b	Phgdh
Pdcd5	Chchd10	Vcpkmt
Mcm8	Prtn3	Zwilch
Rnf187	Lta4h	Fkbp4
Tsr3	Lrfn1	Nop14
Bsdc1	Mzb1	Six5
Naf1	Atg9b	Zmynd12
Ulk1	Tctex1d1	Rrp9
Pwp2	Mpo	Ier2
Esf1	Hsf2bp	4921507P07Rik
Itpr1	Wdr93	Nop2
Slc38a9	Hey1	Car12
Ecd	Wfdc15a	Slc25a33
Nr4a2	Adam21	Hsf2bp
Utp15	Cep295nl	Slc16a1
Sec13	Btg4	Alad
Fam149b	Trim9	Npm1
Cfdp1	Bnipl	Myc
Ndufaf5	Rex2	Sipa1l1
Sdhc	4930550C14Rik	Ttk
Wdr55	Gipr	Gadd45gip1
Mtor	Cdo1	Tmem41a
Inpp5e	Guca1b	Tspan33
Fam199x	Spata9	Gfi1
Dnajc24	Rassf6	Lrfn1
Map3k10	Tmed6	Etv1
Nme4	Awat2	Rrm2
Cdk11b	Spag4	Sap18b
Ipo4	Stab1	Clcn2
Fibp	Plac8	Bola2
Ppp1r16a	Pcsk4	Srm
Ddost	Peg10	Lonrf3
Cep104	Epop	Sms
Mpz	Sox4	Fosl1
Rpusd1	Itga10	Polr2f
Arhgap39	Fam129c	Ifrd2
Mreg	Kcnd1	Enpp1
Dcaf7	Hoxa2	Naf1
Ccdc85b	Prodh	Rnf126
Bcorl1	Syngr1	Wdr93
Sergef	Hdac10	Usp36
Ttc37	Arl9	Rrp15
Cdk5rap1	Erdr1	Aarsd1
Taz	Tcam1	Utp14a
Sf3b5	Serpinf1	Gclc
Tmem41a	Slc39a5	Mrps10
Map3k2	Bhlha15	Ndufa12
Bckdhb	Col20a1	Retsat
Mrpl3	Gas2l2	Xpo4
Eif3m	Mmp11	Snrpa1
Zbtb6	Lctl	Gsta4
Trub2	Lhb	Slco3a1
Pacs2	Pard6g	Mtfp1
Arl16	Cfap57	Zfp202
Immp2l	Hoxa4	Nolc1
Cbx6	Cyp27b1	Ppa1
Golgb1	Clec7a	Orc1
Bahd1	Masp2	Stc2
Drg2	L1cam	Trmt5
Hgs	Snhg11	Mrps6
Dlgap4	Heg1	Tomm5
Nudt16l1	Nkpd1	Noc2l
Tamm41	Prcd	Dnase2a
Pcgf3	Ppan	Sdc3
Tma16	Shf	Apex1
Drg1	Itga2b	Rsl24d1
Ankrd40	Per3	Arl4a
Stx6	Med21	Atad3a
Sesn2	4921507P07Rik	Ctrl
Dnajc19	Zgrf1	Slc7a2
Pfdn5	Kctd14	Luc7l
Mtx1	Slc16a1	Cth
Aamp	Nt5dc2	Cenph
Arsk	Atr	Gcfc2
Dus2	Col6a6	Rps18
Spout1	Des	Fxyd4
Rfk	4930486L24Rik	Me2
Zfp606	2610528A11Rik	Cd320
Edrf1	Car12	Thop1
Sh3yl1	Psat1	Zfp593
Nit2	Egf	Znhit6
Ncoa3	Chst1	Prickle1
Tbc1d22a	Glis1	Polq
Acp1	Ctf2	Zbtb8a
Trp53rka	Hoxb6	Nme4
Rpusd3	Mrgpra2b	Spata7
Zfp607b	Dnali1	Jun
Hacd3	Pitpnm2	Slc19a1
Tmem243	Dnase1	2310039H08Rik
Cacfd1	Ccdc24	Trappc5
Fance	Nrg2	Npepl1
1700025G04Rik	Arntl2	Gmps
Osbpl11	Lancl1	Pomt1
Zfp598	Dio2	Rrp1b
Adar	Rrm2	Rpl14
Irs2	Wdr34	Snrpg
Ccdc62	Rnase10	Ftl1
Nsmce2	Zbtb8a	Zfp639
BC031181	Adm2	Zfp428
Ak3	Rps6ka2	Acer3
Kdm4b	Rabggtb	Ung
Pdcd6	Aarsd1	Trap1
Ncbp2	Nr1d1	Mybbp1a
Efhd2	Sipa1l1	Nme1
Fzd5	Enpp1	Pop1
Zfp560	B9d1	4933430I17Rik
Ints2	Gria3	Rccd1
Ccsap	Fam166a	Sec61a2
Pnkd	Slc6a9	Impdh2
Gng10	Gnl3	Tra2a
0610012G03Rik	Lrp8	Mt1
Slc38a6	Tgif1	Lta4h
Kars	Hif3a	Nat10
Nubp2	Zwilch	9430015G10Rik
Dbt	Eef1g	Miip
Cptp	Dpf1	Gch1
Noc4l	Vcam1	Ddx56
Timm23	Rasal1	Uba52
Ddx51	Klhl10	Immp2l
Wdr61	Isl2	Cycs
Pop4	Zfp651	Pole3
Rpp30	Cspg5	Tacc2
Terf2ip	Crnde	Ybx3
Xbp1	Tma16	Atr
Mxd1	Retsat	Pard6g
Fbxl12	Sgf29	Mrps28
Ddx10	Ubash3a	1700029J07Rik
Rad1	Cenph	Pa2g4
Sap30l	Tspoap1	Focad
Rtf1	Stc2	C1qbp
Dffb	Rhoj	Ddx20
Psmd6	Sapcd2	Atp5g1
Sin3b	Slc29a1	Mrpl19
Cep131	Zfp692	Fam13a
B4galt7	Lcat	Lhfp
Gnptab	Dennd5b	Lrpprc
Parg	Tnni3	Set
Ube2j2	Top1mt	Tuft1
Atp23	Etv4	Phb2
Mogs	Pcsk9	Ndufb4
Fbxw8	Rpp40	Med21
Cox19	Prr22	Per3
Ttc5	Fgf22	Smyd5
Rnd2	Adssl1	Tma16
Bnip3	Hoxa9	Six4
Rnf181	Usp11	Thyn1
Pinx1	Soga1	Reep6
Arl4a	Zfp202	Tcof1
Atrn	Mid1	Nhp2
Zc3h13	Nanp	Plac8
Map2k3	Naaladl1	BC030867
Abhd17a	Adamdec1	Pole
Dvl3	Hist1h4n	Egf
Coro6	Cep295	Doc2g
Ccdc17	Orc1	Spout1
Rad54l2	Cd63	Hacd1
Ganab	Pus7	Eif2b3
Rmdn3	Six4	Mutyh
Emc4	Fancb	Dnajc11
Tcea1	Fkbp11	Haus5
Dpp7	Rpl38	Pcgf6
Spry1	Samd11	Adgrl1
Rnaseh1	Csrp2	Shf
Ndrg3	Trub1	Rspo3
Ints10	Fam228b	Snrpd2
Glis2	Gfi1	Nr4a2
Slc12a9	Bora	Mcfd2
Marveld1	Rsbn1	Cfap57
Fancm	Ifrd2	Ruvbl2
Brix1	Ppid	Polr1b
Phb2	Vcpkmt	Ccdc107
Rasl11b	Six5	Snrnp48
Nupl2	Snrpa1	Timm9
Ccnj	Mrps6	Wdr18
Daam1	Tmem238	Palb2
Magoh	Tst	Timm10
Dimt1	Acox2	Gm1604b
Atg14	Mdn1
Miga1	Adam4
Ptcd1	Tagap1
Ercc3	1700020D05Rik
Alg12	Srgn
Cpsf4	Znrf3
Slc4a7	Eml5
Cox14	Timm8a1
Nifk	Nkg7
Tmem65	Mamdc4
Fbxl18	Mt1
Brwd3	Jun
Mdh1	Psrc1
Nop14	Zfp981
Tma7	Doc2g
Ints11	Tuft1
Gatad2a	Prickle1
Nxf1	Efna2
Ddx49	Gch1
Mpv17	Gsta4
Chmp7	Fbxo17
Armc10	Ankle1
Ccdc137	Ybx3
Rer1	Fosl1
Sfxn2	Noc2l
Arl3	Gng13
Unkl	Srpk1
Ndufa9	Timm9
Tmem214	Atad3a
Ak4	Prag1
Atn1	Rasal2
F8	Zfp593
Eif3g	Hdac11
Gpatch1	Zfp808
Fam126a	Pla2g2e
Emg1	Tmem190
Klhl42	Fam83e
Acer3	Atp2b4
Ireb2	Sez6l2
Twistnb	1700001P01Rik
Sec22b	P2rx2
Selenoo	Hpdl
Oxld1	Taf9
Haus5	Mss51
Dstyk	Grb14
Stc2	Bsn
Gadd45a	Pnldc1
Efr3a	Bicdl2
Cog2	Kcnh5
Mbtps1	Rragd
Ada	Ghrh
Nsmf	Kirrel2
St3gal1	Adgrf3
BC048644	Cacna1a
Thyn1	1700125H20Rik
Phlpp2	Reep2
Btbd7	Oit3
Elp2	Fbn1
Tmed4	Serpinb9f
Dhx16	Upk1a
Lrrfip1	St5
Zfpl1	Efcab8
Map1lc3b	Rasip1
Golph3l	C1qbp
Ap4e1	Slc19a1
Dnmt3b	Rpl28
Nop10	Dnase2a
Coq5	Ccdc116
Rnpepl1	Selenbp1
Apoo	Ccdc57
Dtd2	Slc1a5
Pim2	Utp14a
Traf4	Ifi30
Sgta	Cycs
Yipf4	Sned1
Ddx55	Zfp428
Tssc4	Fkbp4
Ttyh2	Simc1
Ccdc32	Focad
Zfp839	Chtf18
Scfd2	Phf11c
Erlec1	Enkd1
Armc9	Hsd17b1
Prkab2	Cep41
Ndufaf1	Dnd1
Unc119b	Mybl2
Uggt1	Thyn1
Grk4	Slc29a2
Wdr90	Slc25a33
Tsta3	Recql4
Ndor1	Tmem37
Ap1ar	Gpatch4
Stau2	Rassf8
Med24	BC030867
Shprh	Glrp1
Klhl20	Gls2
Yipf3	Polr1b
Wdr70	Wdr75
Dcxr	Sms
Slc2a13	Lonrf3
Nob1	Dqx1
Alkbh7	Npm1
Gas8	Prpf40b
Trmu	Ankrd13b
B3gnt3	Me2
Gpbp1	Wdr43
Tmem203	Cdca2
Eif2b5	Eif2b3
Zfp346	Plppr3
Ahdc1	Wdr12
C1qbp	Pa2g4
Rabep1	Sco2
Magi3	Fgfr1op
Gspt1	Apoe
Polq	Pcgf6
Zxdc	Sdsl
Fam3a	Xpo4
Atf6	Ptpru
Manba	Rnf151
Rasal2	Plekhh2
Cops4	Col7a1
Thop1	Scarf1
Zbtb10	Bub1
Tut1	Npm2
Gins4	Rev1
Rsl1d1	Trmt1
Pdia4	Bola2
Ccdc86	Pkmyt1
Ccnyl1	Abhd11
Cluap1	Ankrd23
Iqcb1	Hdac9
Icmt	2310039H08Rik
Ighmbp2	Slc26a6
Sapcd2	Rpl14
Stradb	Palb2
Znhit2	Rsad1
Trak2	Gm13199
Extl3	Sbsn
Tbc1d23	Rps18
Grhl1	Slc20a2
Sos1	Mtap
Clcn7	Gcfc2
Zfp428	Lyar
Spryd4	Aoc2
Polr3h	Thop1
Ccdc107	Fam209
Nfia	Sh3d21
Exog	Sox13
Slc39a6	Cyp2c55
Uprt	Trmt5
Bcas3	Rnase2a
Asb6	Bcar1
Cdca5	Gemin8
Mrpl22	Arl4a
Cyc1	Galk1
Fam172a	Hoxa3
Tango2	Chchd6
Piga	Haus5
Atp6ap1	B4galt6
Mrps18c	Rps19
Acsf3	Wfikkn1
Akr1a1	Thumpd2
Lsm11	Dhodh
Rictor	Rps2
Maff	Otud1
Uqcc3	Ctrl
Nbeal1	Slc27a2
Sirt4	Prdm15
Golga5	Snapc4
Surf1	Zfp420
Tmem115	Basp1
Ccs	Rpl36
Cox11	Grwd1
Mars2	Fam162a
Cbx2	Mri1
Mthfd1	Uba52
Gja4	Chek1
Ric1	Rpl22
Ebna1bp2	Prdx6
Pigg	Phb2
Snrnp200	Gne
Rnd1	Nat10
Ndufa6	Hells
Fmnl2	Dctd
Otud1	Zfp473
L3mbtl3	1700109H08Rik
Chchd3	Phgdh
Pxmp2	Snx5
Dnaaf2	Fanca
Cope	Rps29
Ube2cbp	Sec61a2
Pole	Erfe
Tmem63b	Ruvbl2
Fchsd1	Cd320
Sbk1	Trappc5
Spsb3	Mrpl19
Rab3d	Usp36
Ostc	Rpl36a
Nanos1	Uchl5
Ddx52	Ptcd3
Tmem201	Mpp6
Morn1	Sap18b
Copb2	Uqcrq
Mrps14	Ncl
Pvr	Tmem97
Ptpru	Smc4
Gadd45g	Clec2d
Gchfr	Zdhhc23
Nsfl1c	Slc7a2
Mdn1	Mettl16
Polr1e	Pygm
Zfp280c	Eva1b
Unc45a	Klrb1c
Hsd17b4	Tslp
Dexi	Ankrd10
Polr3k	Timm10
Gmppa	Gclc
Prickle1	Gadd45gip1
Hdac10	Exosc5
9530068E07Rik	Lyl1
Dusp16	Immp2l
Csnk2a2	Afp
Hars	Mrpl12
Abhd18	Ak2
Mras	Ctnnal1
Slc27a4	Ttc41
Cmtm4	Clcn2
Ap2a2	Fam189b
Gpaa1	Stfa3
Ttc1	Rrp9
Mpp5	Magohb
Appl2	Snrpd1
Chmp2b	Tomm20
Dnttip1	Cort
Nfs1	Pck2
Rxra	Tomm5
Rnft1	Ddit4
Iars	Luc7l
Ubl7	Atp8b5
Dnajb11	Exosc8
Zfp457	Ap3s1
Zfp958	Mcm10
Atmin	Odc1
Txndc16	Rrp1b
Zfp593	Rccd1
Csnk1e	Klhl5
Utp20	Nop2
Fancd2	Wee1
Unc50	Rpl37a
Uvssa	Mettl1
1600012H06Rik	Plp1
Ap3d1	Cmtm7
Usp12	Ppa1
Fam136a	Set
Malsu1	Mcm8
Pik3c3	G6pc3
Pex14	Srm
Ypel2	Wdhd1
Pibf1	Lipt1
Ifrd2	Dph1
Romo1	Tm6sf2
Cyp2u1	Eef1d
Poc5	Rrp15
Smyd2	Ptk2
Prep	Mtfp1
Tfpt	Nolc1
Taf1c	Mif
Dguok	Ddx20
Ndufb10	Nr4a2
Fastkd2	Ftl1
Habp4	Impdh2
Stxbp2	Pemt
Mia3	Hsp90aa1
Coa5	Pop1
Plekha1	Ccdc107
Dhx57	Riiad1
Dld	Ier2
C1galt1	Nol8
Snrnp25	Rplp1
Foxo4	Spout1
Acaca	Adgrl1
Ndufv1	Apex1
Pard6g	Rbm25
Zfp622	Rsl1d1
Ube4a	Pold1
Tada2a	Sdc3
Psmd9	Gpi1
Jun	Npepl1
Prpf31	Myc
Psmb6	Arrdc2
Zbtb26	Nme1
Ccdc22	Adss
Ggh	Ddx56
Uevld	Ndufb4
Nipal3	Pomt1
Klhdc4	Rai1
Nup43	Snrnp48
Rbck1	Nme4
Il12rb2	Alad
Fau	Rpl41
Rnmt	Spata7
Zfp637	Gm1604b
Tufm	Maged2
Sf3a3	Tnfrsf25
Tbc1d12	Fbxl22
Apeh	1700067K01Rik
Mrpl49	Gbp3
Pola2	Hoxa5
Selenoi	Naf1
Mavs	Polq
Extl1	1700029J07Rik
Rps20	Lhfp
Aldh1b1	Etv1
Slc33a1	Abcg4
Plekha5	Aqp9
Psmb2	Aff2
Tmem251	Lhfpl2
Gls	Chd5
Nipa1	Pip5kl1
Snrnp40	Pabpc4
Hbs1l	Trim45
Cog5	Zcwpw1
Dus4l	Reep6
Net1	Mutyh
Sel1l	Rps10
Spdl1	Cenpv
Hars2	Nhp2
Rabgap1	Pdzd9
Ppp1r15a	Miip
Krr1	Ndufaf6
Fam222b	Lrpprc
Rabggtb	Zfp990
Cth	Ttll4
Cd200r1	Supv3l1
Sik1	Trap1
Ggcx	Rpl8
Trmt44	Tmem147
Slc46a3	Fam136a
Ski	Ccdc86
Psma5	Cenpm
Prkrip1	Nop14
Slc2a8	Cenpn
Gch1	Imp3
Uqcrfs1	Bag2
Abca3	Bckdhb
Pebp1	Tra2a
Lgalsl	Zfp639
Emc3	Hacd1
Taf11	Rilp
Hypk	Nle1
Amigo1	Rps23
Txndc5	9430015G10Rik
Bloc1s4	Shmt2
Pik3c2b	Snrpd2
Ddx18	Ndufa12
Tmem127	Kntc1
Aatf	Dtymk
Nup93	Rpl35
Sar1a	Mnd1
Fbxw7	Gstm1
Stx8	Lsm7
Adal	Znhit6
Sec61a1	Atp5g1
Nup188	Ears2
Pfdn2	Endog
Rnaseh2c	Mrps28
Nus1	Slc12a7
Calm1	Vars2
Zfp830	Rnf126
Uba5	Mars2
Nit1	Cct3
Zpr1	Ifngr1
Erich1	Snrpg
Mrpl39	Mrps10
Adat1	Gemin5
Tbccd1	Gpr89
Adhfe1	Tcof1
Prpf6	Mybbp1a
Xrcc6	Wdr18
Agap3	Ptgr1
Cdadc1	Acat3
Rbm17	Nmnat3
Ppif	Mtf2
Prrc2b	Gk
Usp10	Pole3
Zfp398	Rbm28
Gskip	Itgb1bp2
Mrpl30	Dtwd1
Smg8	Ggnbp1
Tpmt	Nhlrc1
Gtf2h5	Ptma
Golph3	Tmem41a
Zfp599	Acer3
Rrp36	Mcfd2
Chuk	Ung
Atp13a2	Alg8
Serac1	Gmps
Vps41	Bola1
Hmgb3	Bzw2
Akr7a5	Smyd5
Actr1b	Ttk
Ptpra	Tacc2
Vma21	Slco3a1
Kctd13	Col9a3
Mrps25	Taf15
Vps33a	Nup85
Dynll1	Pole
Aph1a	Pidd1
Trmt5	Rsl24d1
Smpd4	Gstm5
Pik3r2	Polr2f
Rsrc1	Rpl10a
Atad3a	Ffar4
Ppih	Crip2
Tbc1d10b	Cxxc5
Cox7b	Rad54b
Copg1	Tomm20l
Stx12	Dnajc11
Lonrf3	Wnk4
Alkbh6
Rcl1
Utp14a
Twf1
Ddx20
Rab32
Coq10b
Ss18l2
Cnih1
Amigo3
Ercc4
Ube2l3
Zfp930
Surf2
Dolk
Cyfip1
Cox6b1
Sf3b6
Exosc9
Ubiad1
Crls1
Clptm1
Cops7b
Fbxo21
Eya3
Cdc16
Mrpl12
Lrpprc
Zfp60
Yae1d1
Paf1
Atxn7l1
BC003965
Slc2a6
Rplp1
Pak1
Zfp451
Urod
Sap30
Gmppb
Ppil4
Cyb5rl
Chchd5
Med9
Pigyl
Clstn1
Cpeb2
Uxs1
Kdm1b
Myo6
Uqcrc2
Grpel2
Sccpdh
Tmem14a
Ctps
Ciao1
AY074887
Eloa
Ddx46
Mrpl37
Chmp1a
Psma4
Ppox
Crbn
Rbm48
Msh2
Eif3h
Alad
Lamtor3
BC005624
Lsm3
Ltn1
Surf6
Gnb1l
Ndufa3
Plod1
Elp4
Psmg1
Nfkbib
Ddit4
Snrpa1
Rsl24d1
Tbc1d7
Hmbs
Gnpda1
Rufy3
Fbxo32
Fn3krp
Arl13b
Vps50
Usp14
Ndel1
Zfp629
Cdv3
Rps28
Pdcd11
Phkg2
Dvl1
L2hgdh
Plekha3
Myo18a
Zfp867
Apip
Taf10
Cox6c
Zfand2a
Tyro3
Creg1
Isoc1
Vps18
Nudt16
Hdac11
Tmem238
Fbxw5
Frg1
Tha1
Med29
Mast2
Ubxn1
Cops2
Tnk2
Fam98a
Rbm8a
Dusp10
Cnot4
Ntmt1
Coa6
Mapk9
Sdhaf3
Psmb7
Cramp1l
Xpc
Gys1
Zfp128
Aktip
Frs2
Snx19
Ier5
Os9
Slc25a10
Uso1
Pdhx
Rnf7
Cenph
1810030O07Rik
2310057M21Rik
Sft2d1
Thoc3
Sec61g
Rars
Llph
Ntan1
Rhot1
Chpf2
Ndufa7
Impa2
Aurkaip1
Pip4k2c
Ppp6r2
Ankle2
Cog7
Mrps21
Tmem106b
Ikzf5
Zcchc17
Krit1
Nck2
Serhl
Rpp25l
Atg4b
Ddx1
Ddx27
Bysl
Tmem106c
Itpa
Sms
Dnaja2
Timm17a
Brap
Sgsm3
Gtf3c3
Polr2f
Ndufb6
Letm1
Prps1
Spata33
Dnajb4
Tmem67
Cdr2
Mrm3
Slc30a6
Zfp235
Ercc8
Chmp5
Tmem18
Spg20
Yod1
Bcas2
Zc3h15
Invs
Cops6
Rab33b
Accs
Uap1l1
Ift20
Csnk2b
Rfc4
Fgfrl1
Clpx
Lrrc56
Focad
Gtf2h4
Slc25a27
Tars
Ddx56
Reps1
Dcaf10
Mfsd13b
Higd2a
Zbtb45
Ndufaf8
Svbp
Asl
Fam117a
Mitd1
Ap3m2
Ndufc2
Elovl5
Pskh1
Gabarapl2
Taf4b
Ccdc6
Gadd45gip1
Inafm2
Bag2
Junb
Pcgf2
2500002B13Rik
Cdca8
Becn1
Vps29
Rpl7l1
Trip11
Cst6
Champ1
Bpgm
Alas1
Sar1b
Gna11
Snf8
Tusc2
Eif3l
Rpusd2
Katnbl1
Lsm14b
Cd81
Myc
9430015G10Rik
Zhx2
P3h1
Magohb
Btg3
Kctd2
Ano8
Isoc2a
Ipo7
Immp1l
Mpp6
2410004B18Rik
Nmd3
Atp7b
Cd320
Xab2
Slu7
Grpel1
AU022252
Kdsr
Tprgl
Cchcr1
Farsa
Efcab14
Rps4x
Amigo2
Fam78a
Gnpnat1
Zfp931
Zfp933
Mpc1
Psma2
Strip1
Api5
Ndufa5
Nans
Zfp790
Vps4b
Ost4
Trp53rkb
Nomo1
Mcfd2
Il17d
Tcf19
Acadsb
Mvd
Gpn2
Hras
Tnfaip1
Vwa8
Dxo
Irgq
Urm1
Ap3s2
Idh3b
Smim12
Vps4a
Rwdd4a
Trit1
Clptm1l
Cyp39a1
Tbc1d14
Gdap2
Ola1
Lrrc8c
Nol9
Parp14
Hikeshi
Epn1
2510039O18Rik
Hsdl2
Socs7
Ddx41
Tomm7
Rere
Cep44
Wdr48
Pus1
Pet100
Ruvbl2
Hint2
Abcc1
Dctd
Gpat3
Kif22
Prkar2a
B2m
Nop16
Tubg1
Fra10ac1
Styx
Cebpz
Capn7
Clcn2
Rpl9
Stk19
Inip
Brms1
Isy1
Macrod1
Senp2
Pdhb
Sfswap
Recql
Appl1
Brk1
Ybey
Tshz1
Armc1
Arl15
Otud3
Clp1
E230013L22Rik
Tfrc
Samd8
Chd4
Jmy
Stoml2
Cebpa
Nlk
Bag1
Lpar6
Dohh
Mat2b
Spryd3
Slc30a9
Klhl12
Pphln1
Mrpl46
Smim13
Slc41a1
Gigyf2
Psmd2
Pdcd2l
Sestd1
Slc4a1ap
Ankrd13c
Ctsb
Glrx5
Mbnl2
Trp53i13
Zfp850
Car12
Ktn1
Hdac3
Hps4
Med10
Plbd2
Ift88
Mcts1
Ippk
Phb
Zcrb1
Srm
Rbm4
Mrps34
Cwc25
Mvp
Csrp1
Azin2
Snx16
Wdr36
Tuft1
1700088E04Rik
Agk
Erc1
Zfp202
Psph
Ormdl2
Lcmt2
Arf4
Itgb5
Sec61a2
Rpa3
Rgs11
B4galt6
Bend3
Ash2l
Otulin
Nrbf2
Atp5g1
Noa1
Lrrc45
Ndufaf2
Rpl30
Ring1
Golt1b
Srrd
Ift140
Lias
Axin1
Nudt22
Aldh5a1
Cenpx
Atp6v1c1
Impdh2
Zfp808
Acbd6
Atp9b
Traf6
Dpy30
Dis3l2
Pdcd2
Alg11
Qser1
Nup133
Nanp
Atp5o
Elac1
Arhgef39
Timm10
Zfp932
E330009J07Rik
Pms2
Syf2
Anapc7
Kctd6
Commd5
Naa20
Nop9
Atxn3
Wdr20
Sppl3
Cdk7
Ccdc71
Dhrs1
Pfdn6
Ext2
Cdk4
Wrb
Rbm7
Tuba1b
Fam57a
Prkce
Klhl26
Zdhhc8
Sec24b
Kpna6
Tspan31
Wrap73
Elp3
Sacm1l
Rad9b
Sgpp1
Wrap53
Trpt1
Entpd6
Cited2
Nfkb2
Spry2
Cog8
Alms1
Fbxo45
Stk11
Slc6a9
Ybx3
Wdr53
Snx33
Palb2
Aimp2
Tsr1
Mrpl35
Taf13
Reck
Ssr2
Napb
Pgm3
Dctn5
Plk1
Apmap
Sgpl1
Mex3d
Supt7l
Ubac2
Pxk
Fto
Nt5c
Fig4
Dus1l
Ccdc50
Nr2c2ap
Gpr107
Zkscan17
Gnl2
Gkap1
Gpalpp1
Snx11
Nip7
Ppp1r8
Mink1
Snrpg
Tmem120b
Fanca
Zfp276
Zfp362
Ufsp2
Ruvbl1
Rnf217
Dph5
Npm3
Neu1
Sys1
Armc7
Mtmr10
Ssna1
Fdx1
Ier3ip1
Zmat3
Mrpl20
Pcgf6
Stk32c
Rbsn
Herc1
Cdk18
Nckap5l
Aen
Tmod3
Samm50
Prpf18
Rbm22
BC030867
Pex26
R3hcc1
Rnaseh2a
Kbtbd8
Vps37b
Psmf1
Anapc2
Slc48a1
Nufip1
Rybp
Psma1
Itgb1bp1
Psmc6
Ttf2
Scrn2
Taf1a
Fbxo8
Slc25a15
Supt4a
Clic4
Myl6
Pfdn1
Yif1a
Snrnp27
Twnk
Dnaaf1
Klhl11
Ecsit
Pgrmc1
Nop2
Ankrd42
Prmt5
Phlda1
Ripk3
Rnf185
Ppib
Gdpd1
Pcmtd1
Fkbp4
Chek2
Plekhm3
Pik3cb
Slc30a1
Tpst1
Hectd3
Ercc5
Lbh
Polg2
Lpxn
Get4
Zmynd19
Hemk1
Mok
Tmem175
Dnal1
Gm14326
Hyou1
B3galnt2
Dynll2
Dph7
Htt
Mrpl32
Sgtb
Edem3
Adora2b
Ldha
Tmed9
Gtpbp4
Chchd7
Celf1
Cnot10
Hpgd
Crtc2
Acads
Gemin6
Chordc1
Cript
Aggf1
Zmat5
Rapgefl1
Prelid1
Usp7
Arnt
Prpf4
Cox4i1
Xrn1
Mterf4
Sema4c
Alg6
Rab24
Uqcr10
Dhx29
Cir1
Fyttd1
Gpatch11
Snrpd3
Prmt7
Vmac
Ube2d1
Cdh24
Rrnad1
Map2k4
Plrg1
Numa1
Dctpp1
Med30
Rint1
Clec16a
Tm9sf2
Raph1
Btg2
Zkscan1
Plekhg5
Aph1c
Dctn3
Hmox2
Chic2
Lrwd1
Gaa
Cab39l
Asb1
Arl5b
Polr2b
Sepsecs
Ndufs3
Slc9a6
Usp16
Pitpna
Prmt9
Plod3
Polr3e
Auh
Mettl26
Cebpzos
Taf12
Zkscan14
Saxo2
Caprin2
Bud13
Pla2g12a
Klhl28
Hdlbp
Dnase2a
Pigf
Fam214a
Kdm5b
Usp45
Vkorc1
Rabgef1
Tax1bp3
Tbc1d31
Tacc2
Mybl1
Cfap57
Dcp1a
Actr10
Hnrnpdl
Etfbkmt
Ets2
Kif20b
Rcbtb1
Cnst
Zfp277
Gtf2f1
Lsm5
Foxk1
B4gat1
Rbm38
Klhl8
Ddx24
Haus8
Golga4
Cep192
Fbxo31
Xpo5
Kif18a
Tdp2
Hspa13
Ambra1
Zdhhc12
Eef1e1
Smarcal1
Tmem208
Ino80b
Smad3
Rrp15
Dmap1
Mea1
Herc2
Lxn
Clasrp
Pmaip1
Slc7a2
Fbxo22
Ly6e
Mettl2
Dusp2
Gcdh
Pptc7
Noc2l
Alkbh4
Tmem69
Tigar
Pter
Ssr3
Rspry1
Abcb6
Zdhhc7
Mpv17l
Ttc28
Qars
Tbl3
Lman1
Nipa2
Pick1
Pdxdc1
Ccndbp1
Polh
Fbl
Nhp2
Kbtbd4
Tle3
Grhpr
E130308A19Rik
Rasl10a
Cdc26
Gata2
Ipp
Lars2
Rusc1
Mtfmt
Nsl1
Taok3
Npm1
Zc2hc1a
Chaf1b
Adprm
Slc39a1
2700097O09Rik
Tmem37
Shisa2
2610318N02Rik
Dph1
Kctd5
Itch
Arfip2
Zfp39
C2cd2l
Zfp780b
Tnfrsf12a
Smurf2
Anks1
Lage3
Ppme1
Bag5
Sco1
Pstk
Wdr25
Dnajc8
Cited4
Slc25a42
Zc3hav1l
Gins2
Fam192a
Tarbp1
E2f4
Gorasp1
Tmem183a
Nme7
Slc1a5
Cpsf3
Ascc2
2610507B11Rik
Zgpat
Pomt1
Ndfip1
Prkaa1
Klhl21
Atp5c1
Tmem70
Ttc21a
Mrps10
Tysnd1
Mtif2
Nupr1l
Wdr46
Aaas
Nubpl
Rnf216
Ttc33
Naa30
Farp2
Rabepk
Cox6a1
Dag1
Dnajc5
Gins3
Babam1
Wdr18
Ube2f
Zfp952
Exoc1
Retsat
Serf1
Mfsd6
Dnajc9
Cystm1
Tulp4
Nedd1
Slc19a1
Dhx30
Stx17
Them4
Pank4
Fem1a
Gstm5
Hscb
Rwdd2a
Cc2d1b
Esyt1
Csrp2
Fam13a
Rgs2
4930451G09Rik
Timm13
Ralgapb
Atpaf1
Tpr
Cad
Rpl7a
Lrrc29
Mrps2
Mrps9
Mak16
Id1
Arl8b
Purb
Gpsm2
Mob1b
Rpl22l1
Mgst3
Smpd5
Tmem94
Nudt1
Abhd17b
Fhod1
Dynlt3
Ece1
Gps1
Larp1b
Gid8
Mfsd1
Pex11b
Ick
Tmem101
Acot13
Ndufb4
Nagpa
Zfp322a
Lrrc8a
Stx16
Gltp
Tlcd2
Rnf146
Crebl2
Emc9
Snip1
Hk2
Polr2c
Taf2
Cnppd1
Etv3
Nup37
Carnmt1
Tada2b
Suclg2
Rrp8
Polr2l
Smyd5
Cherp
4931428F04Rik
Uba3
Hsd17b10
Wdcp
Zscan21
Metap1
Umad1
Usp27x
Mtfr1l
Sat1
Zfp458
Parpbp
Wars
Mfsd9
Tomm40
Snapc1
Mtx3
Dgcr2
Exo5
Rdh13
Lap3
Etv4
Acbd3
Isoc2b
Spata7
Arpc5l
1700029J07Rik
Stt3a
Arf2
Lclat1
Esd
Zc3h8
Nthl1
Pms1
Tnip2
Ttyh3
Six4
Zc3h3
Mrpl34
Mapk7
Zdhhc20
Eif4a3
Map3k15
Eno3
Stx7
Piezo1
Ik
Bmpr2
Elmod3
Rpl28
Ndufa2
Sympk
Tpd52l2
2310039H08Rik
Tgoln1
Eif2b4
Kmt2d
Nkrf
Stip1
Klhdc1
Alkbh1
Tspan4
Rc3h1
Znrd1
Cryl1
Akap11
Plag1
1700021F05Rik
Cisd1
Uck1
Nol6
Dsel
Ufsp1
Nme6
Yipf5
Asb7
Nbas
Zbtb11
Med26
Txndc17
Mettl17
Mrps6
Slc35f5
Pdpk1
2310061I04Rik
Arhgef11
Rnf2
Cd14
Plscr3
Tmem181a
Bcl2
0610010K14Rik
Kantr
Mctp2
Jmjd4
Apopt1
Pcid2
Hsbp1
Mfsd4b4
Ttl
Tmem86a
Rragc
Lrpap1
2310022B05Rik
Glud1
E030030I06Rik
Trappc2l
Jade3
Zfp46
Trip4
Bcor
Slc25a19
Otud6b
Hsph1
Abhd14b
Drc3
Hbegf
Chm
Spag4
Eif2ak3
Dpm2
Idnk
Ube2a
Wdr33
Cd69
Sclt1
Tgfbr1
Plekhm1
Dennd4c
Ctdspl
Psmd11
Gm5141
Acin1
Haus1
Ythdc2
Tbc1d10a
Dhx8
Nprl3
Tjap1
Grsf1
Nom1
Acsl4
Rtcb
Shq1
Tonsl
Zfp703
Thoc1
Eps15
Tmem191c
Fam219a
Ndufs4
Zfp169
Entpd7
Fam20c
Gmcl1
Papss1
Sufu
Mbip
Lzic
Usp31
9530062K07Rik
Gpn1
Zfp810
Xkr8
Polr2j
Irf2bpl
Smarcd2
Mphosph10
Serpine2
Mtpap
Serinc5
Eif2s2
Lactb
Nvl
Hibch
Ubr3
Gfm2
Cdyl2
Gm14295
Mcee
Gps2
E430018J23Rik
1700066M21Rik
Faap100
Foxp4
Fitm2
Arfgef2
Med15
Tmem199
Gemin7
Mrpl38
Vcpkmt
Mthfd2l
Ormdl1
Kin
Napa
Tomm5
Slc25a3
Rps26
Tgif2
Ric8a
Arhgap10
Nenf
Ssx2ip
Snx4
Gpsm1
Ppargc1b
Dkc1
Sh3glb2
Rab12
Cgrrf1
Gpank1
Mrpl1
Tfcp2
Washc2
Bcl2l2
Oxr1
Mis18a
Uqcrc1
Ap2s1
Fancb
Fkbp1a
Srp54a
Dhdds
Ndufaf4
Pomgnt1
Ell2
Ogfrl1
Ppp2r5e
Dnajc30
Emc6
Ncoa5
Per3
Spcs2
Pam
Tmf1
Mrpl16
D030056L22Rik
Poldip2
Skp2
Drosha
Phykpl
Snap47
Riok3
Tmem9b
Aar2
Hspa5
Cox10
Prorsd1
Nmt2
Zfp266
Pex6
Sap18b
Wrnip1
F3
Pithd1
Zfp59
Lars
Commd3
Dync1li1
Mospd2
Pttg1ip
Slc35b2
Ssbp1
Pgam5
Fgd6
Prpf3
Lrrcc1
Cab39
Nfatc2ip
Ttk
Gadd45b
Utp11
Lrp11
Lrsam1
Mfsd3
Csnk1g3
Noxo1
Yipf1
Srr
Polrmt
Ccdc174
Bola2
Man1b1
Ccdc96
Spast
Cops9
Wfs1
Plpp5
Fam3c
Cblb
Glul
Med21
Ankrd39
Zfyve1
Efna2
1700037H04Rik
Mrpl24
Rps11
Pawr
Wdr59
Gas2l1
Htatip2
Pcnx
6030458C11Rik
Cwf19l1
Ppp2r1b
Gsta4
Naa35
Slc25a33
Zfp961
Galnt3
Nedd9
Zc3h12c
Sdc3
Tmem50a
Zfp975
Zfp738
Ndufa12
Thg1l
1110059E24Rik
Gle1
Gfi1
Usp25
Hs1bp3
Ints9
Plekhj1
Gfer
Ddhd2
Tulp3
Atp6v1e1
Cul4a
Ubtd2
Mrpl17
Mtmr6
Mrpl2
Zfp408
Acot9
Zfp788
Vps45
Otx1
Atf3
[truncated: 2,410 more rows]

## Sheet: data S6
Data S6 - SGF29 binding signal at the TSS +/- 1kb of the Sgf29-regulated genes
Sgf29-regulated (279 genes)	Rank	SGF29 enrichment over the input
Rpl8	1	2.98917
Rps2	2	2.90959
Rpl36	3	2.26456
Rpl10a	4	2.1996
Rpl36a	5	2.17392
Usp27x	6	2.13054
Rpl37a	7	1.98009
Lrig3	8	1.96552
Rasal2	9	1.80103
Fancb	10	1.70438
Zfp808	11	1.69118
Fam228b	12	1.67836
Sox4	13	1.6725
Rpl38	14	1.66209
Rabggtb	15	1.65384
Mfap4	16	1.62698
Dph1	17	1.61799
Ppargc1b	18	1.57336
Bag2	19	1.569
Dctd	20	1.53732
Fam129c	21	1.53517
Ptma	22	1.49581
Otud1	23	1.472
Tmem37	24	1.46948
Rnf151	25	1.4659
Snrpd1	26	1.46047
Rhoj	27	1.42922
Ccdc86	28	1.39915
Cenpv	29	1.39161
Mdn1	30	1.37303
Tomm20	31	1.3587
Thumpd2	32	1.35577
Hells	33	1.35309
Wdr12	34	1.3478
Mettl1	35	1.34514
Csrp2	36	1.34401
Slc6a9	37	1.34253
Rpl28	38	1.33903
Ctnnal1	39	1.30682
Bckdhb	40	1.30551
Fanca	41	1.2901
Chek1	42	1.286
Gpi1	43	1.28422
Mri1	44	1.26498
Hsp90aa1	45	1.26302
Dusp2	46	1.24715
Hdac10	47	1.23942
B4galt6	48	1.2387
Mrpl12	49	1.2257
Bzw2	50	1.21796
Pidd1	51	1.20959
Spag4	52	1.20762
Enkd1	53	1.20352
Simc1	54	1.19569
Gstm5	55	1.1935
Mpp6	56	1.19096
Ddit4	57	1.18223
Ppid	58	1.171
Trmt1	59	1.16619
Bora	60	1.16445
Odc1	61	1.16411
Mars2	62	1.16243
Tmem238	63	1.15584
Rsl1d1	64	1.13828
Slc29a1	65	1.13366
Gls2	66	1.1244
Zfp248	67	1.12018
Rps10	68	1.11916
Efna2	69	1.11629
Hpgd	70	1.11397
Tmem147	71	1.10956
Fam136a	72	1.09497
Slc1a5	73	1.09285
Prag1	74	1.08973
Lyar	75	1.08897
Nanp	76	1.08462
Rasal1	77	1.0846
Magohb	78	1.08436
Recql4	79	1.08389
Pold1	80	1.08089
Mtap	81	1.0775
Ankle1	82	1.073
Rplp1	83	1.07055
Pcsk4	84	1.06974
Sapcd2	85	1.06665
Morn5	86	1.05756
Rpl35	87	1.05417
Rsad1	88	1.04822
Rps23	89	1.04259
Ptpru	90	1.04203
Hdac11	91	1.03652
Pck2	92	1.03356
Etv4	93	1.03314
Lsm7	94	1.02778
Foxq1	95	1.02648
Syngr1	96	1.02511
Chtf18	97	1.02338
Endog	98	1.02327
Dpf1	99	1.02158
Hey1	100	1.02143
Mcm8	101	1.01657
Uchl5	102	1.00581
Phgdh	103	1.00218
Vcpkmt	104	0.997222
Zwilch	105	0.997114
Fkbp4	106	0.996842
Nop14	107	0.994738
Six5	108	0.986855
Zmynd12	109	0.984636
Rrp9	110	0.979463
Ier2	111	0.976978
4921507P07Rik	112	0.975793
Nop2	113	0.973556
Car12	114	0.973082
Slc25a33	115	0.970434
Hsf2bp	116	0.968378
Slc16a1	117	0.968343
Alad	118	0.956496
Npm1	119	0.954749
Myc	120	0.951462
Sipa1l1	121	0.950862
Ttk	122	0.949692
Gadd45gip1	123	0.948904
Tmem41a	124	0.947806
Tspan33	125	0.942617
Gfi1	126	0.942401
Lrfn1	127	0.941849
Etv1	128	0.941137
Rrm2	129	0.928886
Sap18b	130	0.926942
Clcn2	131	0.926879
Bola2	132	0.925904
Srm	133	0.925597
Lonrf3	134	0.922558
Sms	135	0.921688
Fosl1	136	0.921525
Polr2f	137	0.920091
Ifrd2	138	0.919918
Enpp1	139	0.91907
Naf1	140	0.913256
Rnf126	141	0.912901
Wdr93	142	0.91058
Usp36	143	0.908966
Rrp15	144	0.907415
Aarsd1	145	0.902465
Utp14a	146	0.900737
Gclc	147	0.890976
Mrps10	148	0.886904
Ndufa12	149	0.881258
Retsat	150	0.880872
Xpo4	151	0.879122
Snrpa1	152	0.876208
Gsta4	153	0.873145
Slco3a1	154	0.872019
Mtfp1	155	0.87028
Zfp202	156	0.870227
Nolc1	157	0.866503
Ppa1	158	0.860997
Orc1	159	0.860151
Stc2	160	0.859148
Trmt5	161	0.85562
Mrps6	162	0.854883
Tomm5	163	0.848683
Noc2l	164	0.839619
Dnase2a	165	0.834877
Sdc3	166	0.831809
Apex1	167	0.831658
Rsl24d1	168	0.828645
Arl4a	169	0.826761
Atad3a	170	0.826578
Ctrl	171	0.818625
Slc7a2	172	0.818571
Luc7l	173	0.817243
Cth	174	0.81496
Cenph	175	0.814749
Gcfc2	176	0.813517
Rps18	177	0.811819
Fxyd4	178	0.811762
Me2	179	0.808922
Cd320	180	0.806972
Thop1	181	0.80373
Zfp593	182	0.799441
Znhit6	183	0.79704
Prickle1	184	0.791789
Polq	185	0.791213
Zbtb8a	186	0.789029
Nme4	187	0.788186
Spata7	188	0.786109
Jun	189	0.785817
Slc19a1	190	0.785201
2310039H08Rik	191	0.782234
Trappc5	192	0.781302
Npepl1	193	0.780402
Gmps	194	0.778912
Pomt1	195	0.778696
Rrp1b	196	0.778313
Rpl14	197	0.776947
Snrpg	198	0.776063
Ftl1	199	0.76823
Zfp639	200	0.764659
Zfp428	201	0.7641
Acer3	202	0.763655
Ung	203	0.76201
Trap1	204	0.752263
Mybbp1a	205	0.750442
Nme1	206	0.750413
Pop1	207	0.750041
4933430I17Rik	208	0.747734
Rccd1	209	0.747572
Sec61a2	210	0.745989
Impdh2	211	0.74298
Tra2a	212	0.739227
Mt1	213	0.73722
Lta4h	214	0.734184
Nat10	215	0.734053
9430015G10Rik	216	0.733918
Miip	217	0.731052
Gch1	218	0.729435
Ddx56	219	0.729331
Uba52	220	0.725204
Immp2l	221	0.724798
Cycs	222	0.72321
Pole3	223	0.722095
Tacc2	224	0.721053
Ybx3	225	0.713022
Atr	226	0.712145
Pard6g	227	0.71208
Mrps28	228	0.711402
1700029J07Rik	229	0.71109
Pa2g4	230	0.704353
Focad	231	0.703414
C1qbp	232	0.69611
Ddx20	233	0.690645
Atp5g1	234	0.687287
Mrpl19	235	0.678049
Fam13a	236	0.674682
Lhfp	237	0.673997
Lrpprc	238	0.673976
Set	239	0.673287
Tuft1	240	0.669532
Phb2	241	0.66942
Ndufb4	242	0.662541
Med21	243	0.660346
Per3	244	0.659687
Smyd5	245	0.653839
Tma16	246	0.63755
Six4	247	0.630344
Thyn1	248	0.629459
Reep6	249	0.619509
Tcof1	250	0.617643
Nhp2	251	0.605739
Plac8	252	0.604917
BC030867	253	0.600329
Pole	254	0.597594
Egf	255	0.59577
Doc2g	256	0.584959
Spout1	257	0.584638
Hacd1	258	0.581497
Eif2b3	259	0.570146
Mutyh	260	0.555373
Dnajc11	261	0.553046
Haus5	262	0.549144
Pcgf6	263	0.546589
Adgrl1	264	0.54219
Shf	265	0.540401
Rspo3	266	0.535391
Snrpd2	267	0.506271
Nr4a2	268	0.499187
Mcfd2	269	0.497706
Cfap57	270	0.493561
Ruvbl2	271	0.467375
Polr1b	272	0.453484
Ccdc107	273	0.449767
Snrnp48	274	0.441563
Timm9	275	0.440609
Wdr18	276	0.432619
Palb2	277	0.425769
Timm10	278	0.38035
Gm1604b	279	0.334816

## Sheet: data S7
Data S7 - QC sequencing of the Sgf29 CRISPR tiling scan library
sgRNA_ID	sequence	Sgf29_scan_library_plasmid (RPMR)
sg_hBRD4_309	TAAGATCATTAAAACGCCTA	381.714
sg_hMYC_1138	ACAACGTCTTGGAGCGCCAG	7096.06
sg_hMYC_122	GCCGTATTTCTACTGCGACG	4389.71
sg_hRPS20_172	AAGCCGCAACGTAAAATCCT	9842.49
sg_hRPS20_90	ACCAGTTCGAATGCCTACCA	7021.62
sg_LacZ_1465	CATCGGGCAAATAATATCGG	4935.56
sg_LacZ_1583	TCGCGTGGGCGTATTCGCAA	15493.8
sg_LacZ_1659	ACGAAGCCGCCCTGTAAACG	14589.1
sg_LacZ_1725	ATGATGAAAACGGCAACCCG	4509.95
sg_LacZ_1739	AACCCGTGGTCGGCTTACGG	3771.33
sg_LacZ_2496	TGATTACGACCGCTCACGCG	4670.27
sg_LacZ_336	GTGAGCGAGTAACAACCCGT	5126.41
sg_LacZ_838	CAGACGTAGTGTGACGCGAT	8512.21
sg_LacZ_904	AATCCCGAATCTCTATCGTG	3725.52
sg_LacZ_907	CCCGAATCTCTATCGTGCGG	1395.16
sg_Luc_1058	AGCTATTCTGATTACACCCG	3088.06
sg_Luc_1158	ACGCTGGGCGTTAATCAAAG	4446.96
sg_Luc_1189	ACATAACCGGACATAATCAT	755.793
sg_Luc_1451	GTGCTCCAAAACAACAACGG	5319.18
sg_Luc_1536	ACAACCGCGAAAAAGTTGCG	2336.09
sg_Luc_1539	ACCGCGAAAAAGTTGCGCGG	1807.41
sg_Luc_371	GGGCATTTCGCAGCCTACCG	6781.14
sg_Luc_474	GATTCTAAAACGGATTACCA	353.085
sg_Luc_560	TGTGCCAGAGTCCTTCGATA	8447.32
sg_Luc_650	GGCATGCGAGAATCTCACGC	6662.81
sg_mBrd4_e3.1	GCTGGAAAGGCCACGCAAAC	7899.56
sg_mBrd4_e3.4	TATGGAAACACCAGTTTGCG	2015.45
sg_mBrd4_e4.1	GGGAACAATAAAGAAGCGCT	14675
sg_mRpa3_e1.1	ACGGGCCGGTCGATATACTG	11016.3
sg_mRpa3_e1.2	GACCGGCCCGTGTGCTTCGT	5769.6
sg_mRpa3_e1.3	GCTGGCGTTGACGCGCGCTT	19438.8
sg_Ren_158	TATTTTTTTACATGGTAACG	257.657
sg_Ren_170	ATGTCGCCATAAATAAGAAG	864.581
sg_Ren_211	GGTATAATACACCGCGCTAC	2301.73
sg_Ren_307	ATTACAAATATCTTACTGCA	97.337
sg_Ren_55	GGATGATAACTGGTCCGCAG	6254.38
sg_Ren_58	TTACATCTGGCCCACCACTG	8928.28
sg_Ren_649	TCACGAGGCCATGATAATGT	4422.15
sg_Ren_664	TTTACTAACGGGATTTCACG	1454.33
sg_Ren_681	GAAATCCCGTTAGTAAAAGG	276.742
sg_Ren_794	GGCACCTTCAACAATAGCAT	6073.06
sg_Rosa26	GAAGATGGGCGGGAGTCTTC	3593.83
sg_mSgf29_101_s	GTCGAGAAGTGAGCACAACT	7786.96
sg_mSgf29_11_a	TCGAGAATCAGCAGACACAA	4353.44
sg_mSgf29_12_a	TTCGAGAATCAGCAGACACA	8143.86
sg_mSgf29_120_a	GCATCCGCTCGTGGGTTTTC	7786.96
sg_mSgf29_127_s	ACATCCAGAAAACCCACGAG	4357.26
sg_mSgf29_128_a	CTCTGTCTGCATCCGCTCGT	7632.36
sg_mSgf29_129_a	TCTCTGTCTGCATCCGCTCG	3853.4
sg_mSgf29_163_a	CGAAGCTTTGTCCGGTAATA	2431.52
sg_mSgf29_163_s	TTATAGTTTCTCCTTATTAC	41.9885
sg_mSgf29_171_a	AGAGGCCTCGAAGCTTTGTC	59.1656
sg_mSgf29_177_s	TATTACCGGACAAAGCTTCG	559.21
sg_mSgf29_189_a	CAGTCTTGGCGGTTGTGTAG	6576.93
sg_mSgf29_200_a	GGCCTCCGCATCAGTCTTGG	13251.2
sg_mSgf29_203_a	CTCGGCCTCCGCATCAGTCT	15066.2
sg_mSgf29_206_s	CACAACCGCCAAGACTGATG	10510.5
sg_mSgf29_209_s	AACCGCCAAGACTGATGCGG	3225.48
sg_mSgf29_221_a	AGGTGGTACTCACTTGCACT	5552.02
sg_mSgf29_226_a	AGCGCTTTGCGGAGGATGCT	9147.77
sg_mSgf29_234_a	TCTTATCCAGCGCTTTGCGG	7514.03
sg_mSgf29_237_a	CTATCTTATCCAGCGCTTTG	4828.68
sg_mSgf29_239_s	TAGCATCCTCCGCAAAGCGC	8393.88
sg_mSgf29_269_s	AGCTGAGATCAAGTCTCTGT	2076.52
sg_mSgf29_277_s	TCAAGTCTCTGTTGGAAGAG	2150.96
sg_mSgf29_280_s	AGTCTCTGTTGGAAGAGAGG	816.867
sg_mSgf29_285_s	CTGTTGGAAGAGAGGCGGAT	3639.64
sg_mSgf29_290_a	ACCTGCGATCTTGGCCGCTG	5588.29
sg_mSgf29_299_a	ATTGTAGAGACCTGCGATCT	1839.86
sg_mSgf29_300_s	CCCACAGCGGCCAAGATCGC	18990.3
sg_mSgf29_328_s	ACAATGACTCAGAGCCCCCA	9157.31
sg_mSgf29_331_a	CTGCGCATGGTCTTCCGTGG	4319.09
sg_mSgf29_332_a	TCTGCGCATGGTCTTCCGTG	2024.99
sg_mSgf29_333_a	CTCTGCGCATGGTCTTCCGT	1988.73
sg_mSgf29_334_a	CCTCTGCGCATGGTCTTCCG	9134.41
sg_mSgf29_344_a	CATCAGCACCCCTCTGCGCA	8516.03
sg_mSgf29_345_s	CCACGGAAGACCATGCGCAG	1347.45
sg_mSgf29_346_s	CACGGAAGACCATGCGCAGA	1152.78
sg_mSgf29_347_s	ACGGAAGACCATGCGCAGAG	2097.52
sg_mSgf29_383_a	CCAGAGGGGCAGGGTCATGG	9399.7
sg_mSgf29_386_a	GATCCAGAGGGGCAGGGTCA	1500.13
sg_mSgf29_392_a	TTTCCCGATCCAGAGGGGCA	2853.31
sg_mSgf29_393_a	GTTTCCCGATCCAGAGGGGC	3051.8
sg_mSgf29_394_s	CCGCCATGACCCTGCCCCTC	15856.4
sg_mSgf29_397_a	CCAGGTTTCCCGATCCAGAG	7115.14
sg_mSgf29_398_a	ACCAGGTTTCCCGATCCAGA	4263.74
sg_mSgf29_399_a	CACCAGGTTTCCCGATCCAG	6099.78
sg_mSgf29_399_s	ATGACCCTGCCCCTCTGGAT	11016.3
sg_mSgf29_4_a	TCAGCAGACACAAGGGCCAT	3964.1
sg_mSgf29_400_s	TGACCCTGCCCCTCTGGATC	5198.94
sg_mSgf29_408_s	CCCCTCTGGATCGGGAAACC	2708.26
sg_mSgf29_415_a	TCCTGCCCTCACTTGTCACC	9250.83
sg_mSgf29_427_a	ATGGCTCCACAGAGGGGTGG	2923.93
sg_mSgf29_428_a	AATGGCTCCACAGAGGGGTG	2490.68
sg_mSgf29_429_a	GAATGGCTCCACAGAGGGGT	3883.94
sg_mSgf29_430_a	GGAATGGCTCCACAGAGGGG	4513.76
sg_mSgf29_432_s	TACAGGCCCCCACCCCTCTG	8628.64
sg_mSgf29_433_a	GCTGGAATGGCTCCACAGAG	4088.15
sg_mSgf29_434_a	GGCTGGAATGGCTCCACAGA	4767.6
sg_mSgf29_435_a	AGGCTGGAATGGCTCCACAG	1908.57
sg_mSgf29_446_a	ATAGTCCCCTGAGGCTGGAA	5861.21
sg_mSgf29_450_s	TGTGGAGCCATTCCAGCCTC	3891.57
sg_mSgf29_451_a	GCCACATAGTCCCCTGAGGC	6076.88
sg_mSgf29_451_s	GTGGAGCCATTCCAGCCTCA	3748.43
sg_mSgf29_452_s	TGGAGCCATTCCAGCCTCAG	3464.05
sg_mSgf29_455_a	TTTGGCCACATAGTCCCCTG	4969.91
sg_mSgf29_461_s	TCCAGCCTCAGGGGACTATG	3673.99
sg_mSgf29_471_s	GGGGACTATGTGGCCAAACC	4149.23
sg_mSgf29_473_a	AGCCACCTTGTCTCCAGGTT	8733.61
sg_mSgf29_478_a	CTAGCAGCCACCTTGTCTCC	7275.46
sg_mSgf29_479_s	TGTGGCCAAACCTGGAGACA	5130.23
sg_mSgf29_482_s	GGCCAAACCTGGAGACAAGG	6847.94
sg_mSgf29_490_s	CTGGAGACAAGGTGGCTGCT	6620.82
sg_mSgf29_491_s	TGGAGACAAGGTGGCTGCTA	4013.72
sg_mSgf29_497_s	CAAGGTGGCTGCTAGGGTGA	7409.06
sg_mSgf29_5_a	ATCAGCAGACACAAGGGCCA	9708.89
sg_mSgf29_503_s	GGCTGCTAGGGTGAAGGCTG	10787.2
sg_mSgf29_507_s	GCTAGGGTGAAGGCTGTGGA	4053.8
sg_mSgf29_508_s	CTAGGGTGAAGGCTGTGGAA	3227.39
sg_mSgf29_509_s	TAGGGTGAAGGCTGTGGAAG	5200.85
sg_mSgf29_520_s	CTGTGGAAGGGGATGAACAG	4193.12
sg_mSgf29_534_a	TGTAACTGACTACTTCAGCT	528.673
sg_mSgf29_558_a	ACACTCACTTGTTGGTAGCA	2790.33
sg_mSgf29_567_a	TGTCGTCTACCTCATACCTG	7080.79
sg_mSgf29_569_s	TCTGTTTGCCCACAGGTATG	4046.16
sg_mSgf29_57_a	GGGTTTGCTTGATCAGCTGA	3454.51
sg_mSgf29_591_s	GTAGACGACATTGATGAAGA	694.719
sg_mSgf29_603_a	GGCTCAGGGTGTGTCTCCTG	4639.73
sg_mSgf29_604_a	CGGCTCAGGGTGTGTCTCCT	5221.84
sg_mSgf29_605_a	ACGGCTCAGGGTGTGTCTCC	1250.11
sg_mSgf29_617_a	GATGATGCGCCGACGGCTCA	7260.19
sg_mSgf29_618_a	GGATGATGCGCCGACGGCTC	7865.21
sg_mSgf29_619_s	GGAGACACACCCTGAGCCGT	2030.72
sg_mSgf29_624_a	GCAGTGGGATGATGCGCCGA	10397.9
sg_mSgf29_639_a	TAGCTTTCCACTGGGGCAGT	2763.61
sg_mSgf29_640_a	TTAGCTTTCCACTGGGGCAG	5985.27
sg_mSgf29_643_s	GCATCATCCCACTGCCCCAG	12993.5
sg_mSgf29_646_a	TCAGGGTTAGCTTTCCACTG	1292.1
sg_mSgf29_647_a	CTCAGGGTTAGCTTTCCACT	4655
sg_mSgf29_648_a	TCTCAGGGTTAGCTTTCCAC	2070.8
sg_mSgf29_663_a	AGGCCTCAGGGTCTGTCTCA	5511.94
sg_mSgf29_664_a	AAGGCCTCAGGGTCTGTCTC	3687.35
sg_mSgf29_671_s	TAACCCTGAGACAGACCCTG	6910.93
sg_mSgf29_675_a	CCTTCTGGAACAAGGCCTCA	1815.05
sg_mSgf29_676_a	TCCTTCTGGAACAAGGCCTC	1166.14
sg_mSgf29_683_a	CAGCTGCTCCTTCTGGAACA	7120.87
sg_mSgf29_686_s	CCCTGAGGCCTTGTTCCAGA	9239.38
sg_mSgf29_690_a	CCAGCACCAGCTGCTCCTTC	5601.65
sg_mSgf29_695_s	CTTGTTCCAGAAGGAGCAGC	1181.4
sg_mSgf29_701_s	CCAGAAGGAGCAGCTGGTGC	7445.32
sg_mSgf29_71_s	TCAGCTGATCAAGCAAACCC	1820.77
sg_mSgf29_713_a	GCAGGTGGTCTGGGGATATA	5315.36
sg_mSgf29_714_a	AGCAGGTGGTCTGGGGATAT	8592.37
sg_mSgf29_721_a	CGGTAGAAGCAGGTGGTCTG	6594.1
sg_mSgf29_722_a	ACGGTAGAAGCAGGTGGTCT	3097.61
sg_mSgf29_723_a	CACGGTAGAAGCAGGTGGTC	4042.35
sg_mSgf29_728_a	CAGGGCACGGTAGAAGCAGG	11504.8
sg_mSgf29_731_a	GATCAGGGCACGGTAGAAGC	5887.93
sg_mSgf29_741_a	GTGGGGTGTGGATCAGGGCA	6586.47
sg_mSgf29_746_a	CTGTGGTGGGGTGTGGATCA	5139.77
sg_mSgf29_747_a	TCTGTGGTGGGGTGTGGATC	4263.74
sg_mSgf29_753_a	TTACCCTCTGTGGTGGGGTG	3236.93
sg_mSgf29_758_a	GCTCCTTACCCTCTGTGGTG	5239.02
sg_mSgf29_759_a	GGCTCCTTACCCTCTGTGGT	4467.96
sg_mSgf29_760_a	TGGCTCCTTACCCTCTGTGG	9294.73
sg_mSgf29_760_s	TGATCCACACCCCACCACAG	3244.57
sg_mSgf29_761_s	GATCCACACCCCACCACAGA	3548.03
sg_mSgf29_763_a	TGGTGGCTCCTTACCCTCTG	10523.8
sg_mSgf29_767_s	CTGTGTGTATTCTCAGCCTC	2236.84
sg_mSgf29_772_a	AGGACTGAGTAGTCATCCTG	576.388
sg_mSgf29_79_s	CCTCATTCTTACAGGAAGAG	286.285
sg_mSgf29_792_a	CATAAGAGGTGTCTTCAAAC	385.531
sg_mSgf29_806_a	GGAGTAGCCATCTGCATAAG	5918.47
sg_mSgf29_810_s	GAAGACACCTCTTATGCAGA	828.319
sg_mSgf29_827_a	CTGGGCCACATTGAGGGGAG	2128.05
sg_mSgf29_828_a	TCTGGGCCACATTGAGGGGA	5960.46
sg_mSgf29_829_a	CTCTGGGCCACATTGAGGGG	7996.9
sg_mSgf29_832_a	TACCTCTGGGCCACATTGAG	5126.41
sg_mSgf29_833_a	GTACCTCTGGGCCACATTGA	1.90857
sg_mSgf29_833_s	CTACTCCCCTCCCCTCAATG	18263.1
sg_mSgf29_834_a	CGTACCTCTGGGCCACATTG	3975.55
sg_mSgf29_841_s	CTCCCCTCAATGTGGCCCAG	3322.82
sg_mSgf29_845_a	ACAAGCCACCACGTACCTCT	4817.23
sg_mSgf29_846_a	TACAAGCCACCACGTACCTC	1994.45
sg_mSgf29_848_s	CAATGTGGCCCAGAGGTACG	1750.16
sg_mSgf29_851_s	TGTGGCCCAGAGGTACGTGG	10071.5
sg_mSgf29_860_s	GAGGTACGTGGTGGCTTGTA	1941.01
sg_mSgf29_874_a	AGCCCGATTCACTTTTTCTT	6279.19
sg_mSgf29_875_a	CAGCCCGATTCACTTTTTCT	5805.86

## Sheet: data S8
Data S8 - High-throughput sequencing of the Sgf29 CRISPR tiling scan (RPMR)
sgRNA_ID	sequence	Start_1	Start_2	Start_3	End_1	End_2	End_3
sg_hBRD4_309	TAAGATCATTAAAACGCCTA	75.7359	73.9028	85.7771	3867.99	749.129	1113.56
sg_hMYC_1138	ACAACGTCTTGGAGCGCCAG	7815.71	7981.5	7956.92	33906.5	25113.6	33642.7
sg_hMYC_122	GCCGTATTTCTACTGCGACG	3528.59	3494.55	3506.69	20012.7	17362.5	15284.2
sg_hRPS20_172	AAGCCGCAACGTAAAATCCT	5261.48	5022.75	4902.38	46854.6	46756.8	51739.1
sg_hRPS20_90	ACCAGTTCGAATGCCTACCA	6357.5	6263.26	6532.15	29170.8	35601.4	32764.9
sg_LacZ_1465	CATCGGGCAAATAATATCGG	1327.14	1266.91	1276.48	18742.4	18631.4	22659.9
sg_LacZ_1583	TCGCGTGGGCGTATTCGCAA	11458.1	10306.8	10653.8	61963.1	60501	56643.2
sg_LacZ_1659	ACGAAGCCGCCCTGTAAACG	11498.9	11143.5	11529	66672.3	60246.2	48870.1
sg_LacZ_1725	ATGATGAAAACGGCAACCCG	2609.94	2504.78	2589.31	16232.5	19844.3	17616.1
sg_LacZ_1739	AACCCGTGGTCGGCTTACGG	3931.59	3824.47	3697.14	16121	14901	17620.5
sg_LacZ_2496	TGATTACGACCGCTCACGCG	2214.39	2111.51	2035.39	19911	20323.3	20882.6
sg_LacZ_336	GTGAGCGAGTAACAACCCGT	4064.62	3747.93	3778.56	19801	28798.1	27406.7
sg_LacZ_838	CAGACGTAGTGTGACGCGAT	6067.5	5759.14	5952.06	33731	40784.2	39883
sg_LacZ_904	AATCCCGAATCTCTATCGTG	2409.42	2298.91	2339.24	16515.2	14605.5	11441.3
sg_LacZ_907	CCCGAATCTCTATCGTGCGG	1373.06	1314.41	1254.67	3560.17	5203.13	4602.72
sg_Luc_1058	AGCTATTCTGATTACACCCG	1780.77	1792.14	1921.99	15320.1	15099.8	12847.4
sg_Luc_1158	ACGCTGGGCGTTAATCAAAG	3103.21	3082.8	2935.32	15747.7	17571.4	20581.2
sg_Luc_1189	ACATAACCGGACATAATCAT	244.474	274.496	247.154	2874.88	4479.48	5414.97
sg_Luc_1451	GTGCTCCAAAACAACAACGG	3226.82	3125.03	3215.92	24819.5	24965.9	22900.1
sg_Luc_1536	ACAACCGCGAAAAAGTTGCG	1057.16	973.933	905.748	11016.2	10278.9	13135.7
sg_Luc_1539	ACCGCGAAAAAGTTGCGCGG	1215.7	1193	1131.1	7203.9	7572.82	7423.74
sg_Luc_371	GGGCATTTCGCAGCCTACCG	6595.3	6535.12	6812.74	28261.3	28655.4	23066
sg_Luc_474	GATTCTAAAACGGATTACCA	120.471	110.854	106.131	1227.12	540.188	1165.96
sg_Luc_560	TGTGCCAGAGTCCTTCGATA	8769.66	8287.67	8526.83	44284.8	33379.5	37751.9
sg_Luc_650	GGCATGCGAGAATCTCACGC	5223.42	5012.19	5366.16	24022.8	29052.9	26922
sg_mBrd4_e3.1	GCTGGAAAGGCCACGCAAAC	5613.87	5096.65	5262.94	314.788	249.71	152.842
sg_mBrd4_e3.4	TATGGAAACACCAGTTTGCG	910.4	820.849	883.941	104.465	40.7689	26.2014
sg_mBrd4_e4.1	GGGAACAATAAAGAAGCGCT	6418.71	6353	6814.19	739.612	1141.53	1244.57
sg_mRpa3_e1.1	ACGGGCCGGTCGATATACTG	9355.93	8921.12	9498	398.36	127.403	157.209
sg_mRpa3_e1.2	GACCGGCCCGTGTGCTTCGT	7054.42	7002.29	7059.89	493.075	749.129	353.72
sg_mRpa3_e1.3	GCTGGCGTTGACGCGCGCTT	17617.4	16517.3	16626.2	1689.55	2160.75	2685.65
sg_Ren_158	TATTTTTTTACATGGTAACG	15.3041	15.8363	17.4462	905.363	601.341	659.403
sg_Ren_170	ATGTCGCCATAAATAAGAAG	242.512	226.987	219.531	5780.4	3439.88	2650.71
sg_Ren_211	GGTATAATACACCGCGCTAC	617.267	665.125	596.078	6408.58	10380.8	6497.96
sg_Ren_307	ATTACAAATATCTTACTGCA	17.6586	23.7545	17.4462	456.86	845.955	270.748
sg_Ren_55	GGATGATAACTGGTCCGCAG	5000.53	4914.54	4995.43	30083.1	23737.7	21913.1
sg_Ren_58	TTACATCTGGCCCACCACTG	6818.19	6791.14	7030.82	22770.6	23758.1	31550.9
sg_Ren_649	TCACGAGGCCATGATAATGT	2724.14	2652.58	2756.5	18516.8	16898.7	26323.7
sg_Ren_664	TTTACTAACGGGATTTCACG	604.317	522.598	543.74	5177.28	6517.93	6035.07
sg_Ren_681	GAAATCCCGTTAGTAAAAGG	149.902	134.609	113.4	2014.08	932.589	738.007
sg_Ren_794	GGCACCTTCAACAATAGCAT	3409.29	3396.89	3508.14	30601.3	29302.6	25026.7
sg_Rosa26	GAAGATGGGCGGGAGTCTTC	3334.73	3349.38	3400.55	9743.1	9810.02	11685.8
sg_mSgf29_101_s	GTCGAGAAGTGAGCACAACT	6618.06	6263.26	6513.25	1814.9	1773.45	3340.68
sg_mSgf29_11_a	TCGAGAATCAGCAGACACAA	3267.63	3209.49	3156.31	14698.9	12281.6	10166.2
sg_mSgf29_12_a	TTCGAGAATCAGCAGACACA	6190.72	6020.44	6122.16	12994	13627	12572.3
sg_mSgf29_120_a	GCATCCGCTCGTGGGTTTTC	7009.3	6946.86	6821.46	4007.28	3791.51	3812.31
sg_mSgf29_127_s	ACATCCAGAAAACCCACGAG	3177.37	3140.87	2938.23	1874.8	2405.37	2052.45
sg_mSgf29_128_a	CTCTGTCTGCATCCGCTCGT	8434.94	8377.41	8350.91	3934.85	3042.38	7786.2
sg_mSgf29_129_a	TCTCTGTCTGCATCCGCTCG	4551.22	4465.84	4464.77	1912.41	1324.99	1956.37
sg_mSgf29_163_a	CGAAGCTTTGTCCGGTAATA	1501.38	1280.1	1418.96	1969.51	2201.52	1633.22
sg_mSgf29_163_s	TTATAGTTTCTCCTTATTAC	10.5952	13.1969	10.1769	5.57147	5.09611	13.1007
sg_mSgf29_171_a	AGAGGCCTCGAAGCTTTGTC	6040.03	5848.88	5774.69	593.361	2135.27	2541.54
sg_mSgf29_177_s	TATTACCGGACAAAGCTTCG	293.133	340.481	276.231	65.4647	71.3456	113.54
sg_mSgf29_189_a	CAGTCTTGGCGGTTGTGTAG	5391.77	5352.67	5024.5	523.718	871.435	471.626
sg_mSgf29_200_a	GGCCTCCGCATCAGTCTTGG	17899.6	18911.2	18699.4	917.899	1360.66	1257.67
sg_mSgf29_203_a	CTCGGCCTCCGCATCAGTCT	19785.9	19642.3	20063.1	1572.55	1207.78	3397.45
sg_mSgf29_206_s	CACAACCGCCAAGACTGATG	7795.69	7514.33	7860.97	2197.94	2522.58	1886.5
sg_mSgf29_209_s	AACCGCCAAGACTGATGCGG	2823.42	2715.93	2733.24	1199.26	917.3	510.928
sg_mSgf29_221_a	AGGTGGTACTCACTTGCACT	4026.17	3608.04	3672.42	211.716	321.055	135.374
sg_mSgf29_226_a	AGCGCTTTGCGGAGGATGCT	8485.56	8084.44	7756.29	69.6433	173.268	113.54
sg_mSgf29_234_a	TCTTATCCAGCGCTTTGCGG	5244.61	5120.41	5155.35	431.789	845.955	61.1367
sg_mSgf29_237_a	CTATCTTATCCAGCGCTTTG	2755.14	2750.24	2709.98	1041.86	290.478	458.525
sg_mSgf29_239_s	TAGCATCCTCCGCAAAGCGC	6608.64	6556.23	6431.83	505.61	479.035	358.086
sg_mSgf29_269_s	AGCTGAGATCAAGTCTCTGT	1991.5	2011.21	1929.26	1997.37	1426.91	2375.6
sg_mSgf29_277_s	TCAAGTCTCTGTTGGAAGAG	2095.1	2074.56	2049.93	2582.37	815.378	1039.32
sg_mSgf29_280_s	AGTCTCTGTTGGAAGAGAGG	785.613	791.816	693.486	222.859	81.5378	183.41
sg_mSgf29_285_s	CTGTTGGAAGAGAGGCGGAT	3685.55	3824.47	3608.46	1266.12	2150.56	4310.14
sg_mSgf29_290_a	ACCTGCGATCTTGGCCGCTG	8013.09	7728.12	7972.91	7128.69	5468.13	4790.5
sg_mSgf29_299_a	ATTGTAGAGACCTGCGATCT	1202.36	1142.85	1195.06	1573.94	3312.47	2563.37
sg_mSgf29_300_s	CCCACAGCGGCCAAGATCGC	18534.5	17839.6	16880.6	27436.7	33664.9	34232.2
sg_mSgf29_328_s	ACAATGACTCAGAGCCCCCA	8386.67	8498.82	8696.93	5873.72	6935.81	5288.33
sg_mSgf29_331_a	CTGCGCATGGTCTTCCGTGG	3976.72	4114.8	3602.64	1495.94	1635.85	2855.96
sg_mSgf29_332_a	TCTGCGCATGGTCTTCCGTG	2100.59	1942.59	2188.04	508.396	397.497	462.892
sg_mSgf29_333_a	CTCTGCGCATGGTCTTCCGT	1838.85	1815.9	1708.27	923.47	1324.99	742.374
sg_mSgf29_334_a	CCTCTGCGCATGGTCTTCCG	10764.3	10694.8	10393.6	5291.5	5570.05	4825.43
sg_mSgf29_344_a	CATCAGCACCCCTCTGCGCA	8084.9	8026.37	7897.31	1821.87	1212.87	1716.19
sg_mSgf29_345_s	CCACGGAAGACCATGCGCAG	1293.4	1171.89	1276.48	278.573	489.227	580.799
sg_mSgf29_346_s	CACGGAAGACCATGCGCAGA	1023.02	1045.2	1043.86	151.822	438.266	283.849
sg_mSgf29_347_s	ACGGAAGACCATGCGCAGAG	2090	1844.93	2071.74	353.788	698.167	327.518
sg_mSgf29_383_a	CCAGAGGGGCAGGGTCATGG	14235.6	15015.5	14496.3	1367.79	1396.33	772.943
sg_mSgf29_386_a	GATCCAGAGGGGCAGGGTCA	1953.04	2016.49	2193.86	117.001	193.652	362.453
sg_mSgf29_392_a	TTTCCCGATCCAGAGGGGCA	3545.85	3454.96	3551.75	115.608	112.114	56.7698
sg_mSgf29_393_a	GTTTCCCGATCCAGAGGGGC	3455.6	3650.27	3476.15	385.824	254.806	148.475
sg_mSgf29_394_s	CCGCCATGACCCTGCCCCTC	19516.3	19916.8	23518.9	708.969	769.513	633.202
sg_mSgf29_397_a	CCAGGTTTCCCGATCCAGAG	9620.42	9802.68	9476.19	381.645	107.018	74.2374
sg_mSgf29_398_a	ACCAGGTTTCCCGATCCAGA	4856.12	4848.55	4815.15	112.822	1024.32	1484.75
sg_mSgf29_399_a	CACCAGGTTTCCCGATCCAG	7192.55	7097.31	7112.23	700.612	1498.26	611.367
sg_mSgf29_399_s	ATGACCCTGCCCCTCTGGAT	11928.2	12531.8	13500.4	1444.4	601.341	1917.07
sg_mSgf29_4_a	TCAGCAGACACAAGGGCCAT	3960.24	3874.62	3781.46	1.39287	305.767	61.1367
sg_mSgf29_400_s	TGACCCTGCCCCTCTGGATC	6365.35	6537.76	7119.5	2413.84	2150.56	1995.68
sg_mSgf29_408_s	CCCCTCTGGATCGGGAAACC	3682.02	3803.36	3589.55	908.149	2018.06	1659.42
sg_mSgf29_415_a	TCCTGCCCTCACTTGTCACC	11267.4	11066.9	10677.1	2831.7	2721.32	2899.63
sg_mSgf29_427_a	ATGGCTCCACAGAGGGGTGG	3351.61	3681.94	3457.25	807.862	244.613	2419.27
sg_mSgf29_428_a	AATGGCTCCACAGAGGGGTG	2310.14	2396.56	2318.89	302.252	264.998	432.324
sg_mSgf29_429_a	GAATGGCTCCACAGAGGGGT	3519.95	3674.03	3602.64	101.679	101.922	100.439
sg_mSgf29_430_a	GGAATGGCTCCACAGAGGGG	4924.4	5328.92	5140.81	215.894	259.902	43.6691
sg_mSgf29_432_s	TACAGGCCCCCACCCCTCTG	7420.55	7432.51	7956.92	530.682	341.44	1611.39
sg_mSgf29_433_a	GCTGGAATGGCTCCACAGAG	5248.93	5204.87	5203.33	62.679	61.1534	375.554
sg_mSgf29_434_a	GGCTGGAATGGCTCCACAGA	5368.22	5450.33	5511.54	1.39287	56.0572	43.6691
sg_mSgf29_435_a	AGGCTGGAATGGCTCCACAG	2475.74	2486.3	2478.81	71.0362	81.5378	8.73382
sg_mSgf29_446_a	ATAGTCCCCTGAGGCTGGAA	6202.1	6540.4	6261.73	394.181	1197.59	410.489
sg_mSgf29_450_s	TGTGGAGCCATTCCAGCCTC	4586.53	4431.53	4598.53	2922.23	1804.02	2602.68
sg_mSgf29_451_a	GCCACATAGTCCCCTGAGGC	7971.5	7796.75	8108.12	3902.81	3857.76	3061.2
sg_mSgf29_451_s	GTGGAGCCATTCCAGCCTCA	4952.26	4964.69	4698.84	1367.79	1681.72	3537.2
sg_mSgf29_452_s	TGGAGCCATTCCAGCCTCAG	4841.6	4906.62	4736.64	763.291	2293.25	847.18
sg_mSgf29_455_a	TTTGGCCACATAGTCCCCTG	4809.82	4848.55	4857.31	491.682	1574.7	733.64
sg_mSgf29_461_s	TCCAGCCTCAGGGGACTATG	5522.05	6104.9	5217.87	1711.83	570.765	506.561
sg_mSgf29_471_s	GGGGACTATGTGGCCAAACC	3382.22	3539.42	3700.05	702.005	254.806	275.115
sg_mSgf29_473_a	AGCCACCTTGTCTCCAGGTT	10874.6	11143.5	11139.4	2700.77	2451.23	2510.97
sg_mSgf29_478_a	CTAGCAGCCACCTTGTCTCC	7938.53	8237.52	8065.96	629.576	560.572	305.684
sg_mSgf29_479_s	TGTGGCCAAACCTGGAGACA	5444.74	5299.89	5459.21	324.538	157.979	26.2014
sg_mSgf29_482_s	GGCCAAACCTGGAGACAAGG	7754.49	8208.49	8265.14	50.1432	122.307	668.137
sg_mSgf29_490_s	CTGGAGACAAGGTGGCTGCT	8586.41	8826.11	8557.36	29.2502	606.437	288.216
sg_mSgf29_491_s	TGGAGACAAGGTGGCTGCTA	4638.72	4574.06	4681.4	96.1078	40.7689	56.7698
sg_mSgf29_497_s	CAAGGTGGCTGCTAGGGTGA	8097.85	8026.37	7445.16	484.717	591.149	668.137
sg_mSgf29_5_a	ATCAGCAGACACAAGGGCCA	8817.54	8641.35	8869.94	278.573	96.8261	78.6043
sg_mSgf29_503_s	GGCTGCTAGGGTGAAGGCTG	15532.1	16469.8	16874.8	3546.24	4148.24	5179.15
sg_mSgf29_507_s	GCTAGGGTGAAGGCTGTGGA	5690.39	5864.72	5553.71	1473.65	2828.34	2445.47
sg_mSgf29_508_s	CTAGGGTGAAGGCTGTGGAA	3744.02	3621.24	3313.32	245.144	591.149	353.72
sg_mSgf29_509_s	TAGGGTGAAGGCTGTGGAAG	5661.75	5867.36	5446.12	2653.41	2272.87	1960.74
sg_mSgf29_520_s	CTGTGGAAGGGGATGAACAG	4056.77	4096.33	4059.15	541.825	560.572	292.583
sg_mSgf29_534_a	TGTAACTGACTACTTCAGCT	328.843	353.678	324.208	11.1429	101.922	4.36691
sg_mSgf29_558_a	ACACTCACTTGTTGGTAGCA	1818.84	1834.37	1767.88	501.432	1228.16	205.245
sg_mSgf29_567_a	TGTCGTCTACCTCATACCTG	6734.61	6511.37	6575.76	316.181	1065.09	375.554
sg_mSgf29_569_s	TCTGTTTGCCCACAGGTATG	3102.42	3193.66	3119.96	79.3934	188.556	96.072
sg_mSgf29_57_a	GGGTTTGCTTGATCAGCTGA	2573.45	2665.78	2692.53	121.179	244.613	480.36
sg_mSgf29_591_s	GTAGACGACATTGATGAAGA	404.971	385.35	402.716	537.646	580.957	113.54
sg_mSgf29_603_a	GGCTCAGGGTGTGTCTCCTG	6217.41	6543.04	6264.64	1306.51	708.36	1388.68
sg_mSgf29_604_a	CGGCTCAGGGTGTGTCTCCT	6719.3	6698.76	6639.73	2852.59	1299.51	851.547
sg_mSgf29_605_a	ACGGCTCAGGGTGTGTCTCC	1524.92	1631.14	1613.77	161.572	198.748	296.95
sg_mSgf29_617_a	GATGATGCGCCGACGGCTCA	7583.01	7572.4	7532.4	381.645	626.822	401.755
sg_mSgf29_618_a	GGATGATGCGCCGACGGCTC	8265.02	8593.84	8390.17	993.114	2527.67	554.597
sg_mSgf29_619_s	GGAGACACACCCTGAGCCGT	2404.71	2211.81	2321.8	15.3215	147.787	209.612
sg_mSgf29_624_a	GCAGTGGGATGATGCGCCGA	11010.7	10916.5	10979.5	225.644	1156.82	1270.77
sg_mSgf29_639_a	TAGCTTTCCACTGGGGCAGT	2530.28	2702.73	2297.08	4.1786	214.037	170.309
sg_mSgf29_640_a	TTAGCTTTCCACTGGGGCAG	5400.01	5598.14	5119	118.394	178.364	672.504
sg_mSgf29_643_s	GCATCATCCCACTGCCCCAG	16106.6	16549	17100.2	738.219	397.497	746.741
sg_mSgf29_646_a	TCAGGGTTAGCTTTCCACTG	1260.83	1203.56	1218.33	27.8573	5.09611	4.36691
sg_mSgf29_647_a	CTCAGGGTTAGCTTTCCACT	4614	4758.81	4460.41	423.431	509.611	327.518
sg_mSgf29_648_a	TCTCAGGGTTAGCTTTCCAC	1971.88	2011.21	1727.17	25.0716	40.7689	183.41
sg_mSgf29_663_a	AGGCCTCAGGGTCTGTCTCA	7220.81	7540.73	7134.04	504.218	132.499	1310.07
sg_mSgf29_664_a	AAGGCCTCAGGGTCTGTCTC	4473.52	4655.88	4285.95	254.895	315.959	213.978
sg_mSgf29_671_s	TAACCCTGAGACAGACCCTG	7775.29	7838.98	7866.78	637.933	687.975	1554.62
sg_mSgf29_675_a	CCTTCTGGAACAAGGCCTCA	2417.27	2533.81	2420.66	89.1434	76.4417	39.3022
sg_mSgf29_676_a	TCCTTCTGGAACAAGGCCTC	1422.5	1504.45	1382.61	1.39287	20.3845	4.36691
sg_mSgf29_683_a	CAGCTGCTCCTTCTGGAACA	7641.48	7873.29	7616.72	338.467	1554.31	406.122
sg_mSgf29_686_s	CCCTGAGGCCTTGTTCCAGA	13534.7	13637.7	13296.9	44081.4	42104.1	37629.6
sg_mSgf29_690_a	CCAGCACCAGCTGCTCCTTC	7232.97	7392.92	7049.72	2025.23	1432.01	1620.12
sg_mSgf29_695_s	CTTGTTCCAGAAGGAGCAGC	1128.58	1111.18	1083.12	658.826	698.167	1139.76
sg_mSgf29_701_s	CCAGAAGGAGCAGCTGGTGC	8735.13	8472.43	8503.57	199.18	188.556	17.4676
sg_mSgf29_71_s	TCAGCTGATCAAGCAAACCC	1366.39	1253.71	1382.61	22.2859	86.6339	161.576
sg_mSgf29_713_a	GCAGGTGGTCTGGGGATATA	5057.04	4626.84	4474.95	22.2859	163.076	117.907
sg_mSgf29_714_a	AGCAGGTGGTCTGGGGATAT	9098.9	8622.87	8291.3	41.786	224.229	231.446
sg_mSgf29_721_a	CGGTAGAAGCAGGTGGTCTG	7559.46	7585.6	7164.57	43.1789	122.307	196.511
sg_mSgf29_722_a	ACGGTAGAAGCAGGTGGTCT	3131.85	3119.75	3035.64	126.751	300.671	589.533
sg_mSgf29_723_a	CACGGTAGAAGCAGGTGGTC	4286.34	4349.71	4162.37	355.181	484.131	537.13
sg_mSgf29_728_a	CAGGGCACGGTAGAAGCAGG	13870.3	13970.3	13672	227.037	76.4417	65.5036
sg_mSgf29_731_a	GATCAGGGCACGGTAGAAGC	5125.71	4946.21	5617.68	165.751	214.037	213.978
sg_mSgf29_741_a	GTGGGGTGTGGATCAGGGCA	7515.9	7371.81	7344.85	441.539	15.2883	13.1007
sg_mSgf29_746_a	CTGTGGTGGGGTGTGGATCA	4216.88	4133.28	4176.91	119.787	61.1534	65.5036
sg_mSgf29_747_a	TCTGTGGTGGGGTGTGGATC	3445.79	3494.55	3465.98	575.254	173.268	174.676
sg_mSgf29_753_a	TTACCCTCTGTGGTGGGGTG	2706.87	2758.16	2704.16	934.613	575.861	43.6691
sg_mSgf29_758_a	GCTCCTTACCCTCTGTGGTG	6331.6	6495.53	6386.76	175.501	168.172	122.273
sg_mSgf29_759_a	GGCTCCTTACCCTCTGTGGT	4965.21	5154.72	5206.24	93.322	107.018	34.9353
sg_mSgf29_760_a	TGGCTCCTTACCCTCTGTGG	12465.4	12885.5	12594.7	206.144	168.172	209.612
sg_mSgf29_760_s	TGATCCACACCCCACCACAG	1596.73	1837.01	2103.72	167.144	15.2883	96.072
sg_mSgf29_761_s	GATCCACACCCCACCACAGA	1504.91	1625.86	1815.86	285.538	91.73	48.036
sg_mSgf29_763_a	TGGTGGCTCCTTACCCTCTG	14432.6	14862.4	14060.2	1509.87	315.959	1296.97
sg_mSgf29_767_s	CTGTGTGTATTCTCAGCCTC	1692.87	1570.43	1610.87	920.685	1009.03	912.684
sg_mSgf29_772_a	AGGACTGAGTAGTCATCCTG	617.267	636.092	633.878	1.39287	5.09611	4.36691
sg_mSgf29_79_s	CCTCATTCTTACAGGAAGAG	220.537	295.611	250.062	72.429	117.211	96.072
sg_mSgf29_792_a	CATAAGAGGTGTCTTCAAAC	136.952	134.609	155.562	1.39287	30.5767	4.36691
sg_mSgf29_806_a	GGAGTAGCCATCTGCATAAG	4573.98	4555.58	4706.11	143.465	81.5378	205.245
sg_mSgf29_810_s	GAAGACACCTCTTATGCAGA	494.441	509.401	475.409	115.608	310.863	563.331
sg_mSgf29_827_a	CTGGGCCACATTGAGGGGAG	2549.91	2610.35	2624.2	47.3575	56.0572	17.4676
sg_mSgf29_828_a	TCTGGGCCACATTGAGGGGA	6769.14	6698.76	6741.5	433.181	152.883	270.748
sg_mSgf29_829_a	CTCTGGGCCACATTGAGGGG	8513.42	8345.74	8164.82	526.503	657.399	703.072
sg_mSgf29_832_a	TACCTCTGGGCCACATTGAG	4930.29	5133.61	5049.22	26.4645	40.7689	170.309
sg_mSgf29_833_a	GTACCTCTGGGCCACATTGA	0.392414	2.63939	1.45385	1.39287	5.09611	4.36691
sg_mSgf29_833_s	CTACTCCCCTCCCCTCAATG	20088.5	20835.3	21768.5	240.966	947.877	1113.56
sg_mSgf29_834_a	CGTACCTCTGGGCCACATTG	4103.08	4262.61	4188.54	33.4288	112.114	109.173
sg_mSgf29_841_s	CTCCCCTCAATGTGGCCCAG	4599.88	4935.65	4903.84	235.394	81.5378	96.072
sg_mSgf29_845_a	ACAAGCCACCACGTACCTCT	3922.57	3821.83	3740.76	36.2145	56.0572	532.763
sg_mSgf29_846_a	TACAAGCCACCACGTACCTC	1402.49	1422.63	1461.12	55.7147	157.979	122.273
sg_mSgf29_848_s	CAATGTGGCCCAGAGGTACG	1537.09	1633.78	1669.02	298.073	61.1534	135.374
sg_mSgf29_851_s	TGTGGCCCAGAGGTACGTGG	12484.3	12436.8	12696.5	2402.69	2135.27	3008.8
sg_mSgf29_860_s	GAGGTACGTGGTGGCTTGTA	1780.77	1792.14	1748.98	2890.2	5529.28	4336.34
sg_mSgf29_874_a	AGCCCGATTCACTTTTTCTT	4260.04	4046.18	3889.05	32906.5	31086.3	27625.1
sg_mSgf29_875_a	CAGCCCGATTCACTTTTTCT	4173.71	3811.27	4018.44	27085.7	23559.3	26371.8

## Sheet: data S9
Data S9 - Information of the compounds selected for CellTiter Glo assay in MV4-11 and U251 cells									Relative CellTiter Glo (% to DMSO)
cpd_id	zinc_id	ΔG° (kJ/mol)	library	mwt	vendor	catalog	website	Cpd_id	MV4-11_day3	MV4-11_day6	MV4-11_day9	U-251_day3	U-251_day6	U-251_day9
125	ZINC000000990889	-9.8	chbr	470.528	Hit2Lead.com	6623416	https://www.hit2lead.com/screening-compounds/6623416	125	51.0179	36.1415	23.3597	28.5842	18.4844	4.93103
141	ZINC000065364253	-9.8	chbr	430.556	Hit2Lead.com	9255904	https://www.hit2lead.com/screening-compounds/9255904	141	67.6203	41.4471	22.9497	36.8673	12.3394	1.68551
17	ZINC000002908937	-10.3	chbr	494.453	Hit2Lead.com	5977953	https://www.hit2lead.com/screening-compounds/5977953	17	61.0171	48.5818	31.7468	36.805	11.753	5.0083
25	ZINC000002859412	-10	chbr	472.5	Hit2Lead.com	7844878	https://www.hit2lead.com/screening-compounds/7844878	25	71.0781	57.1543	40.7703	70.4421	13.3566	0.267428
162	ZINC000012159458	-9.9	chbr	484.6	Hit2Lead.com	14091750	https://www.hit2lead.com/screening-compounds/14091750	162	60.5476	51.647	46.774	9.50769	3.05907	0.547841
124	ZINC000002844150	-9.7	chbr	463.566	Hit2Lead.com	6592821	https://www.hit2lead.com/screening-compounds/6592821	124	99.6271	104.496	101.053	37.408	11.4302	0.827304
67	ZINC000003194765	-9.7	ncip	508.511	NCI	666136	https://cactus.nci.nih.gov/ncidb2.2/	67	111.541	124.867	134.318	2.89579	0.211056	0.117275
50	ZINC000095875978	-9.9	ncip	539.64	NCI	202441	https://cactus.nci.nih.gov/ncidb2.2/	50	65.4531	40.9625	19.2554	102.899	108.639	107.903
39	A-395	NA	control	486.6	Sigma-Aldrich	SML1923-5MG	https://www.sigmaaldrich.com/catalog/product/sigma/sml1923?lang=en&region=US	39	101.225	47.2287	30.4649	104.498	101.479	96.8306
47	ZINC000004723115	-10.2	ncip	519.649	NCI	55441	https://cactus.nci.nih.gov/ncidb2.2/	47	64.4372	23.5	19.1547	103.518	95.4401	84.5195
45	ZINC000150409675	-10.3	ncip	703.488	NCI	382889	https://cactus.nci.nih.gov/ncidb2.2/	45	88.8221	58.0375	43.765	107.434	106.891	105.65
69	ZINC000104063360	-9.6	ncip	619.634	NCI	91039	https://cactus.nci.nih.gov/ncidb2.2/	69	71.4931	48.314	40.2215	104.48	111.139	101.866
49	ZINC000001641985	-10	ncip	495.93	NCI	666174	https://cactus.nci.nih.gov/ncidb2.2/	49	71.2598	33.563	23.5884	95.2724	97.352	84.5497
6	ZINC000001112599	-10	chbr	466.526	Hit2Lead.com	7746896	https://www.hit2lead.com/screening-compounds/7746896	6	71.7835	38.5842	19.8686	91.5114	87.0803	80.1447
173	ZINC000000862491	-9.5	chbr	391.858	Hit2Lead.com	5864769	https://www.hit2lead.com/screening-compounds/5864769	173	70.404	65.876	62.1406	108.005	101.034	117.89
191	ZINC000012022967	-9.6	chbr	403.526	Hit2Lead.com	19566668	https://www.hit2lead.com/screening-compounds/19566668	191	50.9591	32.6312	18.5901	95.6738	59.0758	72.091
46	ZINC000150409753	-10.3	ncip	661.426	NCI	382907	https://cactus.nci.nih.gov/ncidb2.2/	46	80.275	50.2143	40.0083	108.466	103.298	91.8056
10	ZINC000059735720	-10.3	chbr	529.596	Hit2Lead.com	7845202	https://www.hit2lead.com/screening-compounds/7845202	10	71.377	54.3538	44.1808	89.7656	93.2162	90.2269
53	ZINC000150374799	-9.8	ncip	722.787	NCI	103257	https://cactus.nci.nih.gov/ncidb2.2/	53	84.9381	79.6788	59.2084	107.277	100.025	103.772
198	ZINC000011815134	-9.6	chbr	471.586	Hit2Lead.com	22861708	https://www.hit2lead.com/screening-compounds/22861708	198	78.2561	55.3623	47.3759	84.5411	79.6029	91.3654
9	ZINC000002904765	-11.2	chbr	536.635	Hit2Lead.com	5585253	https://www.hit2lead.com/screening-compounds/5585253	9	77.9059	56.8061	43.1617	98.0174	85.8991	83.8882
55	ZINC000001588362	-9.8	ncip	440.51	NCI	371878	https://cactus.nci.nih.gov/ncidb2.2/	55	100.439	78.7174	72.6501	108.576	111.353	113.201
4	ZINC000001113883	-10	chbr	397.413	Hit2Lead.com	7751675	https://www.hit2lead.com/screening-compounds/7751675	4	106.619	97.835	59.9715	92.6744	91.203	100.437
65	ZINC000001592789	-9.7	ncip	551.35	NCI	382947	https://cactus.nci.nih.gov/ncidb2.2/	65	81.1639	48.2077	36.7371	94.5003	78.4392	76.4477
30	ZINC000005108717	NA	control	375.49	Molport	MolPort-007-669-137	https://www.molport.com/shop/molecule-link/MolPort-007-669-137	30	109.24	94.5586	79.5421	116.923	120.337	118.697
192	ZINC000011789062	-9.6	chbr	428.58	Hit2Lead.com	15844436	https://www.hit2lead.com/screening-compounds/15844436	192	70.4659	50.2792	47.449	102.606	88.7436	84.8865
33	UNC1215	NA	control	529.72	Sigma-Aldrich	SML0662-5MG	https://www.sigmaaldrich.com/catalog/product/sigma/sml0662?lang=en&region=US	33	88.0843	75.8188	61.777	100.244	93.1297	96.2433
41	ZINC000150409795	-10.6	ncip	671.443	NCI	382919	https://cactus.nci.nih.gov/ncidb2.2/	41	60.4244	37.9528	38.3115	95.7843	79.5314	72.328
172	ZINC000001204199	-9.6	chbr	378.431	Hit2Lead.com	5840391	https://www.hit2lead.com/screening-compounds/5840391	172	113.53	101.471	78.5842	107.577	106.948	112.032
177	ZINC000002997876	-9.6	chbr	546.582	Hit2Lead.com	6959478	https://www.hit2lead.com/screening-compounds/6959478	177	119.389	98.7112	81.6221	102.09	114.167	113.82
194	ZINC000011878813	-9.6	chbr	443.555	Hit2Lead.com	77157065	https://www.hit2lead.com/screening-compounds/77157065	194	83.4904	77.2583	78.4661	110.252	98.8797	109.983
163	ZINC000012191222	-9.7	chbr	482.628	Hit2Lead.com	37970619	https://www.hit2lead.com/screening-compounds/37970619	163	71.6502	66.2797	62.0426	89.26	85.5254	92.0166
62	ZINC000150382489	-9.7	ncip	699.745	NCI	127225	https://cactus.nci.nih.gov/ncidb2.2/	62	94.4514	83.3668	63.6402	112.142	102.606	92.2175
139	ZINC000040267191	-9.7	chbr	427.39	Hit2Lead.com	9212763	https://www.hit2lead.com/screening-compounds/9212763	139	72.5062	66.1021	56.9432	91.1274	95.4711	85.2578
188	ZINC000021774205	-9.6	chbr	448.552	Hit2Lead.com	9204643	https://www.hit2lead.com/screening-compounds/9204643	188	84.5344	61.3141	49.2537	93.9425	80.6422	76.9859
143	ZINC000002465598	-9.7	chbr	406.373	Hit2Lead.com	9301560	https://www.hit2lead.com/screening-compounds/9301560	143	28.7104	12.0712	21.4095	53.2119	48.7089	49.0623
63	ZINC000100134575	-9.7	ncip	437.499	NCI	372280	https://cactus.nci.nih.gov/ncidb2.2/	63	89.7939	61.982	55.909	93.0834	98.4645	82.9233
54	ZINC000001588230	-9.8	ncip	388.426	NCI	371682	https://cactus.nci.nih.gov/ncidb2.2/	54	108.428	80.1589	80.386	107.787	109.374	107.327
7	ZINC000001067083	-10	chbr	459.461	Hit2Lead.com	7971392	https://www.hit2lead.com/screening-compounds/7971392	7	110.524	74.5897	78.109	106.757	104.371	104.867
153	ZINC000100912263	-9.7	chbr	529.515	Hit2Lead.com	49909456	https://www.hit2lead.com/screening-compounds/49909456	153	37.2859	22.033	12.9758	45.2795	59.549	39.7194
114	ZINC000001591487	-10.1	ncip	521.62	NCI	382130	https://cactus.nci.nih.gov/ncidb2.2/	114	59.6772	55.8097	55.5524	74.7012	88.0589	82.0586
240	ZINC000001641734	-9.5	ncip	376.543	NCI	27941	https://cactus.nci.nih.gov/ncidb2.2/	240	95.6779	86.7305	88.954	110.324	106.016	115.45
72	ZINC000085565646	-9.6	ncip	683.677	NCI	290809	https://cactus.nci.nih.gov/ncidb2.2/	72	91.0302	73.9604	64.6528	103.102	102.499	90.6868
202	ZINC000014993198	-9.6	chbr	496.567	Hit2Lead.com	86155620	https://www.hit2lead.com/screening-compounds/86155620	202	84.718	85.4307	86.4015	115.989	106.794	111.584
178	ZINC000001140166	-9.6	chbr	498.582	Hit2Lead.com	7232992	https://www.hit2lead.com/screening-compounds/7232992	178	116.259	103.135	94.9047	110.751	106.796	120.006
51	ZINC000001634451	-9.9	ncip	558.606	NCI	654895	https://cactus.nci.nih.gov/ncidb2.2/	51	100.464	98.446	78.1402	106.527	103.83	103.12
185	ZINC000002868310	-9.5	chbr	460.489	Hit2Lead.com	7925132	https://www.hit2lead.com/screening-compounds/7925132	185	108.032	76.0488	38.8961	79.9842	63.6686	63.7466
180	ZINC000100906449	-9.6	chbr	453.889	Hit2Lead.com	7660872	https://www.hit2lead.com/screening-compounds/7660872	180	109.361	102.383	82.1107	113.208	101.124	106.796
42	ZINC000150409762	-10.5	ncip	715.449	NCI	382908	https://cactus.nci.nih.gov/ncidb2.2/	42	84.0512	81.5594	70.7986	102.808	103.84	94.8784
234	ZINC000118936688	-9.4	ncip	396.703	NCI	53993	https://cactus.nci.nih.gov/ncidb2.2/	234	77.6118	86.9371	89.6361	114.123	107.885	113.653
179	ZINC000002841017	-9.6	chbr	539.665	Hit2Lead.com	7655556	https://www.hit2lead.com/screening-compounds/7655556	179	103.499	94.8187	86.8597	105.468	111.228	110.6
164	ZINC000012038256	-9.8	chbr	468.597	Hit2Lead.com	16210970	https://www.hit2lead.com/screening-compounds/16210970	164	59.5838	48.54	43.6184	68.0617	69.3025	67.3344
57	ZINC000150409726	-9.8	ncip	691.456	NCI	382900	https://cactus.nci.nih.gov/ncidb2.2/	57	72.3572	54.4202	50.0425	87.0444	81.2278	73.505
242	ZINC000001577070	-9.6	ncip	390.57	NCI	1878	https://cactus.nci.nih.gov/ncidb2.2/	242	83.7993	89.2198	86.8651	112.493	111.674	110.234
197	ZINC000014744839	-9.6	chbr	485.466	Hit2Lead.com	58665562	https://www.hit2lead.com/screening-compounds/58665562	197	68.9138	75.5599	78.6043	107.482	95.5512	101.636
199	ZINC000011881920	-9.6	chbr	495.518	Hit2Lead.com	11166310	https://www.hit2lead.com/screening-compounds/11166310	199	110.627	106.165	84.7918	100.061	98.898	107.49
73	ZINC000005664202	-9.6	ncip	551.555	NCI	382796	https://cactus.nci.nih.gov/ncidb2.2/	73	81.2618	61.5686	59.9367	102.184	88.7075	82.4439
24	ZINC000000626101	-10.3	chbr	590.682	Hit2Lead.com	5541672	https://www.hit2lead.com/screening-compounds/5541672	24	91.4946	73.7658	52.0395	92.3189	88.0149	74.0316
253	MB-3	NA	control	184.19	Sigma-Aldrich	Sigma (M2449)	https://www.sigmaaldrich.com/US/en/product/sigma/m2449	253	104.794	99.3902	92.2038	95.9896	93.4229	113.144
214	ZINC000001656992	-9.4	ncip	385.51	NCI	99550	https://cactus.nci.nih.gov/ncidb2.2/	214	82.7503	76.1838	82.4347	91.4573	85.592	103.077
209	ZINC000118936431	-9.4	ncip	398.719	NCI	407037	https://cactus.nci.nih.gov/ncidb2.2/	209	107.287	95.7108	93.1085	107.208	113.765	113.199
183	ZINC000013946037	-9.5	chbr	493.548	Hit2Lead.com	7912729	https://www.hit2lead.com/screening-compounds/7912729	183	116.496	108.34	96.4872	111.088	102.756	115.877
208	ZINC000013212682	-9.4	ncip	400.481	NCI	405275	https://cactus.nci.nih.gov/ncidb2.2/	208	115.502	98.2749	94.5014	106.283	110.564	112.942
250	ZINC000008636685	-9.6	mayb	552.037	Mcule.com	MCULE-2283534536	https://mcule.com/MCULE-2283534536/	250	95.404	91.5149	89.1011	113.169	104.897	107.281
15	ZINC000101972635	-10	chbr	561.682	Hit2Lead.com	21637264	https://www.hit2lead.com/screening-compounds/21637264	15	79.0865	38.9263	28.1713	90.2529	65.8239	45.6087
245	ZINC000004544813	-9.5	fluorochem	648.782	AK Scientific Inc.	Q874	https://aksci.com/item_detail.php?cat=Q874	245	78.6608	93.2185	89.1157	99.08	102.577	105.937
181	ZINC000244764171	-9.6	chbr	457.921	Hit2Lead.com	7747145	https://www.hit2lead.com/screening-compounds/7747145	181	112.315	103.798	91.7852	108.623	97.0261	106.547
43	ZINC000150409791	-10.5	ncip	711.486	NCI	382918	https://cactus.nci.nih.gov/ncidb2.2/	43	86.4575	97.7397	83.2331	102.221	105.718	97.5699
223	ZINC000118936411	-9.4	ncip	517.754	NCI	226899	https://cactus.nci.nih.gov/ncidb2.2/	223	100.466	96.3342	94.3569	111.727	91.5341	108.584
215	ZINC000104072444	-9.5	ncip	388.554	NCI	97764	https://cactus.nci.nih.gov/ncidb2.2/	215	110.845	97.0499	93.1006	103.215	94.4271	107.189
216	ZINC000001632954	-9.6	ncip	388.554	NCI	97763	https://cactus.nci.nih.gov/ncidb2.2/	216	88.7675	78.9559	83.9301	70.6912	68.2537	97.4544
203	ZINC000012470516	-9.6	chbr	447.579	Hit2Lead.com	55637036	https://www.hit2lead.com/screening-compounds/55637036	203	102.991	95.494	86.0311	99.1188	109.444	99.3676
206	ZINC000005823023	-9.4	ncip	508.706	NCI	683792	https://cactus.nci.nih.gov/ncidb2.2/	206	111.403	101.069	102.543	93.6005	92.2927	115.441
168	ZINC000014879763	-9.7	chbr	489.576	Hit2Lead.com	18361983	https://www.hit2lead.com/screening-compounds/18361983	168	84.6238	85.3694	81.4747	115.01	103.622	93.8863
52	ZINC000118928494	-9.8	ncip	622.872	NCI	12983	https://cactus.nci.nih.gov/ncidb2.2/	52	57.1623	42.6114	30.2091	71.4397	57.627	42.2372
230	ZINC000001710745	-9.4	ncip	464.524	NCI	121342	https://cactus.nci.nih.gov/ncidb2.2/	230	113.93	98.4632	100.786	93.3062	100.383	112.63
195	ZINC000014750047	-9.6	chbr	478.552	Hit2Lead.com	78189768	https://www.hit2lead.com/screening-compounds/78189768	195	79.618	67.7782	72.8398	102.393	97.7234	84.6584
135	ZINC000059595804	-9.7	chbr	559.091	Hit2Lead.com	7690865	https://www.hit2lead.com/screening-compounds/7690865	135	52.2705	29.6488	26.3655	45.2286	52.1706	37.8787
200	ZINC000012281797	-9.5	chbr	466.532	Hit2Lead.com	41175578	https://www.hit2lead.com/screening-compounds/41175578	200	101.602	90.4111	91.042	105.927	94.8527	102.491
217	ZINC000001626849	-9.5	ncip	441.574	NCI	96555	https://cactus.nci.nih.gov/ncidb2.2/	217	100.116	95.4766	93.788	100.75	97.7907	104.736
229	ZINC000018164275	-9.4	ncip	518.62	NCI	127036	https://cactus.nci.nih.gov/ncidb2.2/	229	71.9274	82.9783	79.3901	97.7345	89.3703	90.2709
138	ZINC000001066103	-9.7	chbr	459.461	Hit2Lead.com	7968563	https://www.hit2lead.com/screening-compounds/7968563	138	99.4053	113.71	107.337	94.4129	105.186	117.915
221	ZINC000005437135	-9.5	ncip	546.484	NCI	258308	https://cactus.nci.nih.gov/ncidb2.2/	221	100.024	101.716	90.5388	102.824	101.868	101.026
238	ZINC000004783229	-9.5	ncip	476.58	NCI	37553	https://cactus.nci.nih.gov/ncidb2.2/	238	109.997	99.9875	98.8353	95.2888	92.5569	108.87
117	ZINC000118931931	-9.9	ncip	546.949	NCI	75537	https://cactus.nci.nih.gov/ncidb2.2/	117	100.486	99.8683	100.768	89.8023	112.869	110.576
130	ZINC000004290442	-9.7	chbr	440.407	Hit2Lead.com	7200407	https://www.hit2lead.com/screening-compounds/7200407	130	97.9733	107.564	99.0608	98.5945	105.587	108.62
167	ZINC000012037174	-9.8	chbr	486.538	Hit2Lead.com	26660459	https://www.hit2lead.com/screening-compounds/26660459	167	96.5261	81.9734	74.8763	97.8593	75.6758	84.4265
187	ZINC000016447916	-9.6	chbr	438.512	Hit2Lead.com	7974669	https://www.hit2lead.com/screening-compounds/7974669	187	117.045	92.7254	89.9483	106.009	109.029	98.4897
175	ZINC000033355365	-9.6	chbr	520.492	Hit2Lead.com	6652714	https://www.hit2lead.com/screening-compounds/6652714	175	110.942	105.76	92.2051	101.306	99.8083	100.512
227	ZINC000150384144	-9.4	ncip	674.8	NCI	144457	https://cactus.nci.nih.gov/ncidb2.2/	227	81.9274	95.4299	87.6018	91.6876	98.9127	95.7409
252	ZINC000020432007	-9.5	mayb	529.64	Mcule.com	MCULE-1658068675	https://mcule.com/MCULE-1658068675/	252	71.3457	69.33	71.4766	87.4554	80.425	79.55
211	ZINC000150423112	-9.6	ncip	788.897	NCI	611115	https://cactus.nci.nih.gov/ncidb2.2/	211	111.269	102.039	84.0463	106.541	105.167	91.5927
113	ZINC000150434239	-10.3	ncip	752.827	NCI	640248	https://cactus.nci.nih.gov/ncidb2.2/	113	96.8381	101.65	96.6413	84.9066	105.969	103.98
70	ZINC000150379379	-9.6	ncip	660.734	NCI	117609	https://cactus.nci.nih.gov/ncidb2.2/	70	98.3616	105.984	104.409	107.816	112.202	111.747
239	ZINC000150467040	-9.9	ncip	744.752	NCI	33000	https://cactus.nci.nih.gov/ncidb2.2/	239	107.948	103.991	97.4012	101.139	91.9578	104.53
236	ZINC000150374116	-9.6	ncip	676.769	NCI	52309	https://cactus.nci.nih.gov/ncidb2.2/	236	89.4711	84.5035	81.518	93.3406	93.6634	88.3529
225	ZINC000104149745	-9.6	ncip	390.57	NCI	171279	https://cactus.nci.nih.gov/ncidb2.2/	225	77.7659	70.8932	75.861	72.3252	56.8931	82.3007
126	ZINC000017987781	-9.9	chbr	470.528	Hit2Lead.com	6629296	https://www.hit2lead.com/screening-compounds/6629296	126	98.1968	94.9656	97.5502	86.7258	96.8541	103.799
136	ZINC000002859711	-9.7	chbr	455.495	Hit2Lead.com	7846332	https://www.hit2lead.com/screening-compounds/7846332	136	99.7816	98.8685	96.2492	86.7184	103.381	102.131
189	ZINC000011697279	-9.6	chbr	460.563	Hit2Lead.com	9207390	https://www.hit2lead.com/screening-compounds/9207390	189	77.3836	87.3264	92.6521	90.4019	88.4581	98.1951
156	ZINC000011913237	-9.8	chbr	480.572	Hit2Lead.com	33031348	https://www.hit2lead.com/screening-compounds/33031348	156	101.248	103.558	96.1583	90.4449	101.192	101.206
146	ZINC000072441906	-9.7	chbr	486.601	Hit2Lead.com	9327152	https://www.hit2lead.com/screening-compounds/9327152	146	93.0135	101.674	89.3332	96.4755	104.275	93.6822
174	ZINC000002852118	-9.6	chbr	493.592	Hit2Lead.com	6602315	https://www.hit2lead.com/screening-compounds/6602315	174	124.3	107.942	106.922	92.8045	89.9065	110.606
29	ZINC000008636732	-10.2	mayb	608.701	Molport	MolPort-002-902-218	https://www.molport.com/shop/molecule-link/MolPort-002-902-218	29	110.068	109.146	107.943	107.706	114.016	110.773
132	ZINC000002221818	-9.7	chbr	417.464	Hit2Lead.com	7518047	https://www.hit2lead.com/screening-compounds/7518047	132	99.3589	105.415	98.627	89.0646	104.657	101.276
161	ZINC000020996259	-9.8	chbr	484.597	Hit2Lead.com	38772372	https://www.hit2lead.com/screening-compounds/38772372	161	100.152	97.913	95.4943	86.0844	97.379	98.1017
116	ZINC000004897045	-9.9	ncip	458.516	NCI	82340	https://cactus.nci.nih.gov/ncidb2.2/	116	95.3641	97.2104	91.9047	78.3045	97.1728	93.338
129	ZINC000001099243	-9.7	chbr	473.488	Hit2Lead.com	6714502	https://www.hit2lead.com/screening-compounds/6714502	129	99.6188	100.01	95.6739	91.3783	112.377	97.0463
121	ZINC000001218919	-9.8	chbr	502.486	Hit2Lead.com	5836563	https://www.hit2lead.com/screening-compounds/5836563	121	98.7548	101.9	94.3415	90.0914	108.364	95.5079
190	ZINC000002835476	-9.6	chbr	471.576	Hit2Lead.com	7499192	https://www.hit2lead.com/screening-compounds/7499192	190	99.6153	87.165	89.0784	89.4218	75.2993	89.8884
40	ZINC000150409775	-11.2	ncip	709.47	NCI	382913	https://cactus.nci.nih.gov/ncidb2.2/	40	104.531	112.846	105.44	107.134	103.573	106.157
151	ZINC000011844155	-9.7	chbr	425.536	Hit2Lead.com	15560163	https://www.hit2lead.com/screening-compounds/15560163	151	92.6819	78.6016	92.5188	78.5534	91.815	92.5396
144	ZINC000082230477	-9.7	chbr	427.512	Hit2Lead.com	9309856	https://www.hit2lead.com/screening-compounds/9309856	144	76.4152	69.3084	65.6011	69.3359	79.0735	65.2892
119	ZINC000006857636	-9.7	chbr	349.459	Hit2Lead.com	5787614	https://www.hit2lead.com/screening-compounds/5787614	119	112.616	97.6213	97.1483	84.7879	103.639	96.5658
147	ZINC000010131984	-9.7	chbr	423.394	Hit2Lead.com	9330979	https://www.hit2lead.com/screening-compounds/9330979	147	91.8941	102.614	96.8768	91.4898	91.6377	95.9383
246	ZINC000007017950	-9.4	ncip	420.424	MolPort	MolPort-002-917-344	https://www.molport.com/shop/molecule-link/MolPort-002-917-344	246	108.683	102.955	99.3534	102.452	100.778	98.395
251	ZINC000012340354	-9.5	mayb	506.697	Mcule.com	MCULE-7573233304	https://mcule.com/MCULE-7573233304/	251	99.4791	94.8466	83.5884	90.639	94.2678	82.2901
36	GSK4027	NA	control	377.28	Sigma	SML2018-5MG	https://www.sigmaaldrich.com/catalog/product/sigma/sml2018?lang=en&region=US	36	102.786	111.951	120.312	107.525	118.358	118.748
61	ZINC000013152284	-9.7	ncip	392.458	NCI	84100	https://cactus.nci.nih.gov/ncidb2.2/	61	114.166	99.3454	108.621	114.016	106.753	106.603
134	ZINC000100755352	-9.9	chbr	471.948	Hit2Lead.com	7645649	https://www.hit2lead.com/screening-compounds/7645649	134	99.7108	99.5294	102.011	91.6816	101.345	99.7987
122	ZINC000013425212	-9.7	chbr	494.639	Hit2Lead.com	6392329	https://www.hit2lead.com/screening-compounds/6392329	122	86.1464	100.127	92.1818	84.4313	93.5523	89.7377
149	ZINC000299758892	-9.7	chbr	494.661	Hit2Lead.com	33058123	https://www.hit2lead.com/screening-compounds/33058123	149	91.808	97.8182	92.0743	85.1486	95.1738	89.186
158	ZINC000014961502	-9.7	chbr	472.57	Hit2Lead.com	55692294	https://www.hit2lead.com/screening-compounds/55692294	158	78.0007	77.0014	80.1291	85.4073	94.3211	77.0538
128	ZINC000013204901	-9.7	chbr	466.522	Hit2Lead.com	6692376	https://www.hit2lead.com/screening-compounds/6692376	128	100.44	100.672	97.3631	87.1661	92.762	94.0403
145	ZINC000072438064	-9.7	chbr	413.485	Hit2Lead.com	9316938	https://www.hit2lead.com/screening-compounds/9316938	145	66.6559	56.3388	54.9979	59.8534	64.9485	51.098
79	ZINC000001592555	-9.5	ncip	473.88	NCI	382912	https://cactus.nci.nih.gov/ncidb2.2/	79	109.371	107.687	91.5101	79.4817	89.2756	87.3625
166	ZINC000014953286	-9.7	chbr	496.59	Hit2Lead.com	52857688	https://www.hit2lead.com/screening-compounds/52857688	166	95.5041	100.041	95.8156	80.3179	91.5129	90.3823
133	ZINC000001139540	-9.7	chbr	555.509	Hit2Lead.com	7574712	https://www.hit2lead.com/screening-compounds/7574712	133	78.858	93.0891	95.4099	89.0583	99.1613	89.3687
137	ZINC000012379427	-9.7	chbr	467.525	Hit2Lead.com	7967301	https://www.hit2lead.com/screening-compounds/7967301	137	99.5407	110.997	100.298	82.6326	98.4033	94.1218
150	ZINC000020777716	-9.8	chbr	472.476	Hit2Lead.com	30312731	https://www.hit2lead.com/screening-compounds/30312731	150	94.7456	106.974	102.78	94.7265	112.687	96.3937
154	ZINC000012158740	-9.7	chbr	494.57	Hit2Lead.com	14034996	https://www.hit2lead.com/screening-compounds/14034996	154	83.1285	90.4364	92.0349	79.1188	87.5991	85.4576
120	ZINC000002296273	-9.9	chbr	419.436	Hit2Lead.com	5791650	https://www.hit2lead.com/screening-compounds/5791650	120	103.044	96.8725	94.6262	90.1565	103.744	87.485
26	ZINC000002690024	-10.8	chbr	578.667	Hit2Lead.com	5628173	https://www.hit2lead.com/screening-compounds/5628173	26	102.615	117.238	130.209	104.994	116.431	120.451
115	ZINC000001738258	-10	ncip	462.505	NCI	203952	https://cactus.nci.nih.gov/ncidb2.2/	115	92.1529	90.0169	90.9183	87.3485	98.269	80.7709
20	ZINC000002081337	-10.2	chbr	485.612	Hit2Lead.com	5698765	https://www.hit2lead.com/screening-compounds/5698765	20	101.618	118.01	124.502	110.135	108.931	113.613
18	ZINC000017988040	-10.3	chbr	484.555	Hit2Lead.com	7261722	https://www.hit2lead.com/screening-compounds/7261722	18	104.228	108.599	126.492	108.275	107.095	115.266
118	ZINC000004016089	-9.9	ncip	458.516	NCI	13989	https://cactus.nci.nih.gov/ncidb2.2/	118	92.8036	90.067	98.0664	79.9354	93.3839	85.1448
152	ZINC000102700872	-9.8	chbr	525.536	Hit2Lead.com	77626536	https://www.hit2lead.com/screening-compounds/77626536	152	85.9712	93.8865	97.5367	79.9648	102.721	84.3626
220	ZINC000005496968	-9.5	ncip	536.76	NCI	354684	https://cactus.nci.nih.gov/ncidb2.2/	220	101.469	104.774	94.3768	103.048	73.6443	80.6656
205	ZINC000001623838	-9.4	ncip	499.566	NCI	634168	https://cactus.nci.nih.gov/ncidb2.2/	205	98.2075	102.081	95.9156	90.4026	83.6338	79.8032
127	ZINC000018178777	-9.7	chbr	450.538	Hit2Lead.com	6631636	https://www.hit2lead.com/screening-compounds/6631636	127	100.362	85.0519	93.117	72.0534	86.457	75.891
31	UNC2170 trifluoroacetate	NA	control	427.26	Sigma-Aldrich	SML1434-5MG	https://www.sigmaaldrich.com/catalog/product/sigma/sml1434?lang=en&region=US	31	119.869	93.1375	124.912	110.615	110.445	105.95
58	ZINC000150422889	-9.8	ncip	764.928	NCI	610620	https://cactus.nci.nih.gov/ncidb2.2/	58	100.387	101.047	117.239	110.672	97.0165	97.2934
48	ZINC000150409705	-10.1	ncip	739.5	NCI	382896	https://cactus.nci.nih.gov/ncidb2.2/	48	117.977	126.559	131.484	110.536	110.428	110.958
123	ZINC000001178811	-9.7	chbr	456.567	Hit2Lead.com	6568667	https://www.hit2lead.com/screening-compounds/6568667	123	75.6408	90.9166	98.2055	79.3128	88.8635	77.6467
56	ZINC000150406212	-9.8	ncip	702.822	NCI	372058	https://cactus.nci.nih.gov/ncidb2.2/	56	109.736	124.991	126.265	103.402	106.974	104.314
37	GSK4028	NA	control	377.28	Sigma	SML2024-5MG	https://www.sigmaaldrich.com/catalog/product/sigma/sml2024?lang=en&region=US	37	111.819	121.402	135.173	120.945	106.815	113.04
74	ZINC000150409712	-9.6	ncip	745.479	NCI	382897	https://cactus.nci.nih.gov/ncidb2.2/	74	86.8038	94.3435	110.554	90.5991	88.1427	86.0003
14	ZINC000001065896	-10	chbr	459.461	Hit2Lead.com	7968088	https://www.hit2lead.com/screening-compounds/7968088	14	112.557	141.62	136.108	105.126	104.825	111.336
193	ZINC000020256640	-9.6	chbr	470.577	Hit2Lead.com	75560928	https://www.hit2lead.com/screening-compounds/75560928	193	91.2148	79.5548	87.7478	94.8663	67.1146	59.2356
112	ZINC000001741435	-10.4	ncip	514.581	NCI	205589	https://cactus.nci.nih.gov/ncidb2.2/	112	98.5247	82.5339	82.3722	77.5027	80.729	51.8169
22	ZINC000002081977	-10.1	chbr	471.585	Hit2Lead.com	5704383	https://www.hit2lead.com/screening-compounds/5704383	22	99.7385	73.6104	57.4774	84.1031	43.456	22.785
169	ZINC000014879281	-9.8	chbr	475.545	Hit2Lead.com	18078003	https://www.hit2lead.com/screening-compounds/18078003	169	82.8106	67.751	52.4961	60.1336	27.9991	15.8544
184	ZINC000016392012	-9.5	chbr	436.555	Hit2Lead.com	7920934	https://www.hit2lead.com/screening-compounds/7920934	184	104.589	97.6197	92.2265	95.7694	76.8778	54.9767
155	ZINC000014966638	-9.7	chbr	498.97	Hit2Lead.com	57578731	https://www.hit2lead.com/screening-compounds/57578731	155	78.3642	73.9776	70.8046	64.35	51.5435	33.4552
233	ZINC000001687832	-9.4	ncip	572.673	NCI	57146	https://cactus.nci.nih.gov/ncidb2.2/	233	86.1144	82.0122	63.7283	67.9494	56.3819	24.7307
8	ZINC000002933884	-10.5	chbr	494.453	Hit2Lead.com	5747207	https://www.hit2lead.com/screening-compounds/5747207	8	113.896	129.238	142.982	102.568	102.327	103.328
3	ZINC000014996878	-10	chbr	486.576	Hit2Lead.com	88763996	https://www.hit2lead.com/screening-compounds/88763996	3	107.736	143.628	135.622	94.6183	103.997	93.6812
19	ZINC000008396679	-10.2	chbr	474.604	Hit2Lead.com	5554341	https://www.hit2lead.com/screening-compounds/5554341	19	110.136	144.77	156.641	99.4474	111.542	112.426
131	ZINC000016246870	-9.8	chbr	489.619	Hit2Lead.com	7291367	https://www.hit2lead.com/screening-compounds/7291367	131	86.831	96.5708	95.1095	88.7342	68.7041	45.0484
64	ZINC000150409738	-9.7	ncip	733.518	NCI	382906	https://cactus.nci.nih.gov/ncidb2.2/	64	117.833	134.794	150.439	106.857	108.746	96.8178
28	ZINC000095725743	-10.4	mayb	626.722	Molport	MolPort-002-903-742	https://www.molport.com/shop/molecule-link/MolPort-002-903-742	28	97.4224	105.244	98.7344	98.0293	75.1462	43.7601
140	ZINC000065363933	-9.8	chbr	430.556	Hit2Lead.com	9248319	https://www.hit2lead.com/screening-compounds/9248319	140	82.829	80.6468	82.061	53.0814	37.2802	18.9503
66	ZINC000005813532	-9.7	ncip	480.404	NCI	625845	https://cactus.nci.nih.gov/ncidb2.2/	66	90.7487	100.979	158.899	92.3489	96.0268	90.0788
249	ZINC000095926668	-9.5	dbin	552.541	APExBio	A3573	https://www.apexbt.com/ly2801653.html	249	9.5982	0.0455087	0.0169974	62.9849	26.3321	9.46163
71	ZINC000150384124	-9.6	ncip	772.822	NCI	142534	https://cactus.nci.nih.gov/ncidb2.2/	71	3.77004	0.197441	0.175144	30.9159	17.734	8.37035
80	ZINC000005328308	-9.4	ncip	434.451	NCI	201984	https://cactus.nci.nih.gov/ncidb2.2/	80	0.720653	0.0136773	0.0112806	54.6568	46.5524	5.87386
186	ZINC000009235827	-9.6	chbr	474.63	Hit2Lead.com	7972765	https://www.hit2lead.com/screening-compounds/7972765	186	49.7906	1.96058	0.0236752	41.9731	12.4514	2.6896
76	Telaprevir (VX-950)	NA	control	679.9	ApexBio Technology	A4031	https://www.apexbt.com/catalog/product/view/id/38651/s/telaprevir-vx-950/	76	12.1575	1.88212	0.270592	49.3615	17.6972	2.59252
142	ZINC000065365641	-9.7	chbr	430.556	Hit2Lead.com	9280473	https://www.hit2lead.com/screening-compounds/9280473	142	34.5074	0.710858	0.0209902	25.5806	5.92337	0.663869
210	ZINC000001618799	-9.5	ncip	542.563	NCI	626915	https://cactus.nci.nih.gov/ncidb2.2/	210	33.6886	0.488517	0.0162463	95.965	19.7454	0.326516
44	ZINC000095544209	-10.4	ncip	828.974	NCI	36806	https://cactus.nci.nih.gov/ncidb2.2/	44	38.6842	0.424564	0.150745	43.5605	1.93185	0.218692
5	ZINC000006460779	-10	chbr	457.489	Hit2Lead.com	7851936	https://www.hit2lead.com/screening-compounds/7851936	5	0.158431	0.127314	0.108199	0.193827	0.165922	0.17175
170	ZINC000011935039	-9.9	chbr	448.57	Hit2Lead.com	18076331	https://www.hit2lead.com/screening-compounds/18076331	170	12.7325	0.0182763	0.0133555	33.1339	0.936715	0.0628211
12	ZINC000011912424	-10.1	chbr	479.668	Hit2Lead.com	30629297	https://www.hit2lead.com/screening-compounds/30629297	12	0.230325	0.145888	0.137146	4.86442	0.230834	0.177995
1	ZINC000001612996	-9.4	dbfda	586.689	APExBIO	A5133	https://www.apexbt.com/irinotecan-22418.html	1	0.609595	0.101269	0.0835384	10.7167	0.341889	0.113175
68	ZINC000001661377	-9.6	ncip	322.371	NCI	30836	https://cactus.nci.nih.gov/ncidb2.2/	68	20.4634	0.249386	0.142153	28.5434	1.72787	0.169685
13	ZINC000001115052	-10	chbr	488.518	Hit2Lead.com	7278476	https://www.hit2lead.com/screening-compounds/7278476	13	6.42988	0.255628	0.1179	14.8622	0.343742	0.141844
248	CB-6644	NA	control	573.06	MedChemExpress	HY-114429	https://www.medchemexpress.com/CB-6644.html	248	0.558451	0.0210044	0.0151848	2.97668	0.127057	0.0360017
247	ZINC000040951976	-9.7	idg	499.43	APExBio	B7434	https://www.apexbt.com/vu-0155069.html	247	6.22577	0.0191316	0.0169585	21.0903	0.405152	0.0365692
27	ZINC000002865873	-10.5	chbr	515.521	Hit2Lead.com	7912731	https://www.hit2lead.com/screening-compounds/7912731	27	26.0251	0.464284	0.189282	5.29756	0.219475	0.201413
243	ZINC000095547988	-9.4	ncip	756.857	NCI	259969	https://cactus.nci.nih.gov/ncidb2.2/	243	0.0263881	0.0253362	0.0208237	1.3099	0.0537575	0.0297816
159	ZINC000012034968	-9.8	chbr	496.615	Hit2Lead.com	26280980	https://www.hit2lead.com/screening-compounds/26280980	159	0.0245512	0.564949	0.0146521	1.02574	0.0708847	0.0190038
59	ZINC000005615480	-9.8	ncip	586.689	NCI	616348	https://cactus.nci.nih.gov/ncidb2.2/	59	1.04862	0.180923	0.181831	8.38353	0.350985	0.172101
78	I-BET151	NA	control	415.44	Sigma-Aldrich	SML0666-5MG	https://www.sigmaaldrich.com/catalog/product/sigma/sml0666?lang=en&region=US	78	0.355563	0.2181	0.240283	14.515	0.80356	0.226761
75	JQ1	NA	control	456.99	Sigma	SML1524	https://www.sigmaaldrich.com/catalog/product/sigma/sml1524?lang=en&region=US	75	0.302654	0.212181	0.258614	17.0448	0.626912	0.146045
34	EPZ-5676	NA	control	562.719	Selleck	NA	https://www.selleckchem.com/products/epz-5676.html	34	68.9826	5.02788	0.255294	95.0046	105.554	102.343
60	ZINC000090751663	-9.7	ncip	519.645	NCI	48459	https://cactus.nci.nih.gov/ncidb2.2/	60	2.43202	0.165992	0.12238	96.7226	102.451	96.7912
201	ZINC000102713262	-9.5	chbr	565.63	Hit2Lead.com	98585751	https://www.hit2lead.com/screening-compounds/98585751	201	29.9538	15.3663	2.49378	89.1586	100.278	99.1324
11	ZINC000065362194	-10.3	chbr	439.523	Hit2Lead.com	9208459	https://www.hit2lead.com/screening-compounds/9208459	11	45.9519	14.5228	2.78474	90.7494	93.9649	81.9328
157	ZINC000102597834	-9.7	chbr	598.679	Hit2Lead.com	60293963	https://www.hit2lead.com/screening-compounds/60293963	157	33.6543	6.26302	0.0238949	82.9883	89.747	73.6013
182	ZINC000029064337	-9.6	chbr	570.631	Hit2Lead.com	7839888	https://www.hit2lead.com/screening-compounds/7839888	182	23.978	1.86458	0.457747	91.322	68.2795	66.1916
21	ZINC000012244660	-10.2	chbr	509.532	Hit2Lead.com	38956831	https://www.hit2lead.com/screening-compounds/38956831	21	20.3311	1.32392	0.17144	83.4776	71.388	55.1139
16	ZINC000072139251	-10.4	chbr	439.523	Hit2Lead.com	9222408	https://www.hit2lead.com/screening-compounds/9222408	16	41.1046	12.6169	1.62887	93.6954	76.159	55.0961
176	ZINC000017987203	-9.6	chbr	485.539	Hit2Lead.com	6890687	https://www.hit2lead.com/screening-compounds/6890687	176	25.3485	7.59207	9.5454	67.2629	49.4828	46.79
165	ZINC000019840481	-9.9	chbr	481.575	Hit2Lead.com	17844866	https://www.hit2lead.com/screening-compounds/17844866	165	25.4039	10.2884	5.00964	55.9429	55.6975	37.4186
171	ZINC000012308058	-9.7	chbr	427.504	Hit2Lead.com	66080333	https://www.hit2lead.com/screening-compounds/66080333	171	23.1047	7.07915	2.05192	71.385	50.9869	30.7173
35	OICR-9429	NA	control	555.59	Sigma-Aldrich	SML1209-5MG	https://www.sigmaaldrich.com/catalog/product/sigma/sml1209?lang=en&region=US	35	68.7714	35.9958	4.97523	82.46	46.057	26.2451
160	ZINC000011841938	-9.9	chbr	491.639	Hit2Lead.com	10572725	https://www.hit2lead.com/screening-compounds/10572725	160	29.0939	11.0483	2.81246	49.6306	42.751	23.3293
38	A-485	NA	control	536.48	Tocris Bioscience	6387	https://www.tocris.com/products/a-485_6387	38	17.891	0.432417	0.150988	56.9554	28.7804	15.8165
244	ZINC000169683491	-9.8	chbr	517.541	ChemDiv	8001-4086	https://chemistryondemand.com:8443/eShop/search_results.jsp?idnumber=8001-4086	244	51.5225	3.41347	0.163528	59.7793	29.4283	15.6741
196	ZINC000102417022	-9.6	chbr	539.607	Hit2Lead.com	47207483	https://www.hit2lead.com/screening-compounds/47207483	196	0.056696	0.0224853	0.0171234	61.1748	33.1651	14.6296
32	A-366	NA	control	329.44	Sigma-Aldrich	SML1410-5MG	https://www.sigmaaldrich.com/catalog/product/sigma/sml1410?lang=en&region=US	32	89.5999	39.4613	6.00912	92.1947	59.4023	19.8418
148	ZINC000102703151	-9.8	chbr	589.618	Hit2Lead.com	80870450	https://www.hit2lead.com/screening-compounds/80870450	148	33.2648	11.843	1.44892	50.7471	28.5049	14.7082
23	ZINC000008935041	-10.1	chbr	498.607	Hit2Lead.com	5916325	https://www.hit2lead.com/screening-compounds/5916325	23	41.6225	14.7624	4.42787	87.4029	48.6665	10.9566

## Sheet: data S10
Data S10 - Normalized CRISPR score (NCS) of Dot1l, Mof, and Lsd1 CRISPR tiling in mouse MLL-AF9 leukemia cells
sgRNA_ID	NCS		sgRNA_ID	NCS		sgRNA_ID	NCS
sg_mDot1l_35	-1.15621		sg_mMof_42	-0.336047		sg_mLsd1_4	-0.306521
sg_mDot1l_36	-1.28545		sg_mMof_51	-0.203803		sg_mLsd1_5	-0.265345
sg_mDot1l_50	-1.19045		sg_mMof_52	-0.041429		sg_mLsd1_12	-0.410957
sg_mDot1l_56	-1.29868		sg_mMof_53	-0.414476		sg_mLsd1_15	-0.606758
sg_mDot1l_59	-1.02423		sg_mMof_56	-0.42891		sg_mLsd1_18	-0.588251
sg_mDot1l_61	-0.853054		sg_mMof_57	-0.654784		sg_mLsd1_21	-0.516247
sg_mDot1l_71	-0.45929		sg_mMof_66	-0.261959		sg_mLsd1_24	-0.611532
sg_mDot1l_150	-0.612305		sg_mMof_71	-0.269405		sg_mLsd1_30	-1.03887
sg_mDot1l_151	-0.476004		sg_mMof_72	-0.753269		sg_mLsd1_36	-1.08031
sg_mDot1l_155	-0.447679		sg_mMof_73	-0.435501		sg_mLsd1_39	-1.16204
sg_mDot1l_161	-0.305962		sg_mMof_74	-0.893662		sg_mLsd1_42	-1.06979
sg_mDot1l_243	-1.10916		sg_mMof_78	-0.196218		sg_mLsd1_45	-1.2248
sg_mDot1l_289	-0.245788		sg_mMof_79	-0.355286		sg_mLsd1_48	-1.33944
sg_mDot1l_290	-0.24316		sg_mMof_92	-0.331369		sg_mLsd1_55	-0.876084
sg_mDot1l_298	-0.446172		sg_mMof_93	-0.18674		sg_mLsd1_56	-0.594705
sg_mDot1l_309	-0.645417		sg_mMof_94	-0.446903		sg_mLsd1_63	-0.508379
sg_mDot1l_310	-0.43599		sg_mMof_103	-0.240525		sg_mLsd1_67	-0.253444
sg_mDot1l_314	-0.962432		sg_mMof_110	-0.296281		sg_mLsd1_68	-0.156933
sg_mDot1l_319	-0.85366		sg_mMof_111	-0.397746		sg_mLsd1_69	0.0148864
sg_mDot1l_335	-0.991659		sg_mMof_115	0.0442341		sg_mLsd1_73	-0.317305
sg_mDot1l_354	-1.08315		sg_mMof_116	-0.154466		sg_mLsd1_74	-0.24733
sg_mDot1l_362	-1.40584		sg_mMof_117	-0.198518		sg_mLsd1_75	-0.182993
sg_mDot1l_394	-1.1906		sg_mMof_118	-0.105036		sg_mLsd1_75	-0.2521
sg_mDot1l_395	-0.300857		sg_mMof_123	-0.31845		sg_mLsd1_78	-0.435732
sg_mDot1l_398	-0.644847		sg_mMof_133	-0.244846		sg_mLsd1_81	-0.43729
sg_mDot1l_401	-1.30177		sg_mMof_134	-0.106178		sg_mLsd1_81	-0.456793
sg_mDot1l_403	-1.44974		sg_mMof_136	-0.195632		sg_mLsd1_82	-0.438149
sg_mDot1l_405	-1.44875		sg_mMof_141	-0.474694		sg_mLsd1_85	-0.83485
sg_mDot1l_407	-1.04726		sg_mMof_142	-0.538997		sg_mLsd1_97	-0.427973
sg_mDot1l_422	-1.27099		sg_mMof_157	-0.550338		sg_mLsd1_99	-0.343404
sg_mDot1l_425	-1.24309		sg_mMof_161	-0.406084		sg_mLsd1_105	-0.605248
sg_mDot1l_428	-1.06851		sg_mMof_167	-0.820836		sg_mLsd1_108	-0.708208
sg_mDot1l_432	-1.29203		sg_mMof_168	-0.608483		sg_mLsd1_120	-0.481154
sg_mDot1l_482	-0.601527		sg_mMof_187	-1.84953		sg_mLsd1_123	-0.568789
sg_mDot1l_483	-1.23007		sg_mMof_189	-0.96571		sg_mLsd1_124	-0.488702
sg_mDot1l_516	-1.44704		sg_mMof_190	-1.37959		sg_mLsd1_125	-0.243912
sg_mDot1l_521	-1.30577		sg_mMof_194	-1.27084		sg_mLsd1_128	-0.302913
sg_mDot1l_533	-0.81672		sg_mMof_234	-1.40835		sg_mLsd1_129	-0.0611119
sg_mDot1l_536	-1.13553		sg_mMof_245	-0.578836		sg_mLsd1_132	-0.390512
sg_mDot1l_551	-1.16574		sg_mMof_249	-0.596271		sg_mLsd1_133	-0.405267
sg_mDot1l_610	-1.14563		sg_mMof_252	-0.342306		sg_mLsd1_136	-0.426182
sg_mDot1l_737	-1.26034		sg_mMof_278	-1.36043		sg_mLsd1_145	-0.438329
sg_mDot1l_740	-1.32705		sg_mMof_308	-1.52599		sg_mLsd1_146	-0.345725
sg_mDot1l_743	-1.12142		sg_mMof_327	-0.550315		sg_mLsd1_147	-0.464848
sg_mDot1l_745	-1.10745		sg_mMof_341	-0.405782		sg_mLsd1_147	-0.499557
sg_mDot1l_759	-1.07566		sg_mMof_344	-0.32587		sg_mLsd1_150	-0.405321
sg_mDot1l_779	-1.20835		sg_mMof_359	-0.899725		sg_mLsd1_153	-0.289908
sg_mDot1l_809	-1.40519		sg_mMof_384	-0.229978		sg_mLsd1_154	-0.265062
sg_mDot1l_817	-1.01448		sg_mMof_386	-0.808497		sg_mLsd1_155	-0.298987
sg_mDot1l_818	-1.27414		sg_mMof_398	-0.258108		sg_mLsd1_156	-0.380407
sg_mDot1l_826	-0.844196		sg_mMof_406	-1.05853		sg_mLsd1_159	-0.477934
sg_mDot1l_829	-0.563768		sg_mMof_429	-0.532271		sg_mLsd1_162	-0.288639
sg_mDot1l_841	-0.434605		sg_mMof_486	-1.47743		sg_mLsd1_163	-0.287619
sg_mDot1l_872	-1.1329		sg_mMof_487	-1.23782		sg_mLsd1_185	-0.539333
sg_mDot1l_878	-0.989509		sg_mMof_488	-0.701226		sg_mLsd1_186	-0.427809
sg_mDot1l_896	-0.661068		sg_mMof_491	-1.18146		sg_mLsd1_186	-0.51439
sg_mDot1l_900	-0.806421		sg_mMof_494	-0.969384		sg_mLsd1_187	-0.314863
sg_mDot1l_915	-0.772993		sg_mMof_500	-1.4103		sg_mLsd1_197	-0.467965
sg_mDot1l_931	-0.905168		sg_mMof_527	-1.5456		sg_mLsd1_198	-0.395736
sg_mDot1l_938	-1.30069		sg_mMof_552	-1.28661		sg_mLsd1_203	-0.329745
sg_mDot1l_1067	-0.218241		sg_mMof_571	-1.24415		sg_mLsd1_210	-0.517244
sg_mDot1l_1072	-0.344525		sg_mMof_578	-1.48428		sg_mLsd1_211	-0.418574
sg_mDot1l_1073	-0.204743		sg_mMof_593	-2.27795		sg_mLsd1_212	-0.264378
sg_mDot1l_1076	-0.368572		sg_mMof_597	-0.665216		sg_mLsd1_213	-0.418203
sg_mDot1l_1083	-0.3281		sg_mMof_598	-0.635411		sg_mLsd1_214	-0.621617
sg_mDot1l_1084	-0.343028		sg_mMof_600	-0.884953		sg_mLsd1_215	-0.647482
sg_mDot1l_1100	-0.216064		sg_mMof_601	-0.465478		sg_mLsd1_218	-0.342054
sg_mDot1l_1168	-0.377289		sg_mMof_619	-1.27376		sg_mLsd1_219	-0.504339
sg_mDot1l_1174	-0.456924		sg_mMof_620	-1.40683		sg_mLsd1_226	-0.733033
sg_mDot1l_1175	-0.294363		sg_mMof_645	-1.02784		sg_mLsd1_231	-0.264531
sg_mDot1l_1177	-0.467276		sg_mMof_705	-1.58073		sg_mLsd1_231	-0.51904
sg_mDot1l_1178	-0.283269		sg_mMof_706	-1.58295		sg_mLsd1_232	-0.545484
sg_mDot1l_1215	-1.03206		sg_mMof_709	-1.14185		sg_mLsd1_233	-0.36533
sg_mDot1l_1219	-0.477244		sg_mMof_710	-2.54573		sg_mLsd1_236	-0.51361
sg_mDot1l_1227	-0.384193		sg_mMof_711	-1.58988		sg_mLsd1_239	-0.522539
sg_mDot1l_1228	-0.331561		sg_mMof_712	-1.64727		sg_mLsd1_241	-0.302893
sg_mDot1l_1231	-0.343874		sg_mMof_749	-2.22661		sg_mLsd1_242	-0.461987
sg_mDot1l_1243	0.041213		sg_mMof_753	-2.28918		sg_mLsd1_249	-0.196158
sg_mDot1l_1244	-0.0532245		sg_mMof_792	-0.97137		sg_mLsd1_252	-0.135556
sg_mDot1l_1262	-0.441751		sg_mMof_794	-1.03756		sg_mLsd1_253	0.145677
sg_mDot1l_1268	-0.922967		sg_mMof_806	-1.6642		sg_mLsd1_254	-0.432968
sg_mDot1l_1290	-0.379579		sg_mMof_809	-0.822179		sg_mLsd1_254	-0.549332
sg_mDot1l_1292	-0.452118		sg_mMof_816	-0.635545		sg_mLsd1_255	0.0569998
sg_mDot1l_1308	-0.904375		sg_mMof_822	-0.751595		sg_mLsd1_256	-0.0386016
sg_mDot1l_1318	-1.34714		sg_mMof_830	-1.51268		sg_mLsd1_265	-0.187573
sg_mDot1l_1321	-1.32383		sg_mMof_836	-0.44498		sg_mLsd1_266	-0.301419
sg_mDot1l_1324	-0.811775		sg_mMof_850	-2.28918		sg_mLsd1_266	-0.412321
sg_mDot1l_1366	-0.552503		sg_mMof_874	-0.535882		sg_mLsd1_267	-0.403061
sg_mDot1l_1374	-0.43262		sg_mMof_879	-1.23043		sg_mLsd1_271	-0.457684
sg_mDot1l_1375	-0.420955		sg_mMof_880	-0.701635		sg_mLsd1_273	-0.243531
sg_mDot1l_1383	-0.436119		sg_mMof_881	-1.32173		sg_mLsd1_278	-0.452778
sg_mDot1l_1390	-0.466352		sg_mMof_894	-1.61162		sg_mLsd1_279	-0.310251
sg_mDot1l_1393	-0.465576		sg_mMof_929	-0.451115		sg_mLsd1_285	-0.6254
sg_mDot1l_1419	-0.188399		sg_mMof_930	-0.41554		sg_mLsd1_288	-0.479589
sg_mDot1l_1421	-0.263989		sg_mMof_931	-0.856372		sg_mLsd1_293	-0.463499
sg_mDot1l_1435	-0.455412		sg_mMof_938	-1.42345		sg_mLsd1_294	-0.645802
sg_mDot1l_1436	-0.339926		sg_mMof_950	-1.56421		sg_mLsd1_295	-0.554256
sg_mDot1l_1439	-0.61165		sg_mMof_962	-1.52856		sg_mLsd1_303	-0.386245
sg_mDot1l_1469	-0.868498		sg_mMof_963	-1.2593		sg_mLsd1_312	-0.556621
sg_mDot1l_1479	-1.11132		sg_mMof_967	-1.27317		sg_mLsd1_312	-0.495417
sg_mDot1l_1485	-1.37381		sg_mMof_970	-1.37622		sg_mLsd1_315	-0.613195
sg_mDot1l_1494	-0.812869		sg_mMof_971	-1.20512		sg_mLsd1_316	-0.513007
sg_mDot1l_1511	-1.02195		sg_mMof_975	-1.04256		sg_mLsd1_318	-0.619115
sg_mDot1l_1514	-1.31961		sg_mMof_981	-1.25583		sg_mLsd1_319	-0.554147
sg_mDot1l_1530	-1.31085		sg_mMof_982	-1.32117		sg_mLsd1_320	-0.516996
sg_mDot1l_1541	-1.08571		sg_mMof_1035	-1.63561		sg_mLsd1_323	-0.598666
sg_mDot1l_1575	-1.24924		sg_mMof_1049	-1.6946		sg_mLsd1_328	0.285934
sg_mDot1l_1586	-0.702574		sg_mMof_1050	-1.3854		sg_mLsd1_336	-0.284673
sg_mDot1l_1587	-0.513887		sg_mMof_1051	-2.17885		sg_mLsd1_340	-0.42652
sg_mDot1l_1590	-0.682497		sg_mMof_1060	-1.05365		sg_mLsd1_341	-0.349801
sg_mDot1l_1602	-0.447481		sg_mMof_1064	-2.31669		sg_mLsd1_342	-0.487551
sg_mDot1l_1608	0.189673		sg_mMof_1065	-1.58197		sg_mLsd1_348	-0.460727
sg_mDot1l_1610	-0.490014		sg_mMof_1071	-1.18962		sg_mLsd1_353	-1.10022
sg_mDot1l_1614	-0.339469		sg_mMof_1090	-1.33433		sg_mLsd1_378	-0.173766
sg_mDot1l_1624	-0.600907		sg_mMof_1096	-1.69341		sg_mLsd1_461	-0.826794
sg_mDot1l_1629	-0.610427		sg_mMof_1097	-1.5981		sg_mLsd1_462	-0.583765
sg_mDot1l_1643	-0.258214		sg_mMof_1106	-1.15754		sg_mLsd1_463	-0.770684
sg_mDot1l_1679	-0.133335		sg_mMof_1122	-0.78619		sg_mLsd1_464	-0.881966
sg_mDot1l_1688	-0.0247588		sg_mMof_1126	-0.731278		sg_mLsd1_467	-1.00336
sg_mDot1l_1689	-0.0720872		sg_mMof_1127	-1.40526		sg_mLsd1_470	-0.154463
sg_mDot1l_1697	-0.0880469		sg_mMof_1128	-2.24502		sg_mLsd1_473	-0.523329
sg_mDot1l_1700	-0.0937463		sg_mMof_1134	-1.31883		sg_mLsd1_480	-0.65303
sg_mDot1l_1701	-0.172152		sg_mMof_1172	-1.19387		sg_mLsd1_480	-0.573748
sg_mDot1l_1718	-0.155879		sg_mMof_1181	-1.35514		sg_mLsd1_481	-0.0204048
sg_mDot1l_1719	-0.105999		sg_mMof_1182	-1.00012		sg_mLsd1_482	0.0426621
sg_mDot1l_1725	0.00339253		sg_mMof_1202	-1.52155		sg_mLsd1_485	-0.0377677
sg_mDot1l_1727	-0.0164566		sg_mMof_1203	-1.5064		sg_mLsd1_509	-0.238726
sg_mDot1l_1736	-0.0182202		sg_mMof_1211	-1.31584		sg_mLsd1_514	-0.62171
sg_mDot1l_1745	0.00114022		sg_mMof_1212	-1.84154		sg_mLsd1_518	-0.517346
sg_mDot1l_1751	-0.145111		sg_mMof_1222	-1.4737		sg_mLsd1_522	-0.618817
sg_mDot1l_1768	-0.155468		sg_mMof_1226	-1.55853		sg_mLsd1_523	-0.691656
sg_mDot1l_1783	-0.307637		sg_mMof_1227	-2.27408		sg_mLsd1_550	-1.14687
sg_mDot1l_1805	-0.317336		sg_mMof_1239	-1.09539		sg_mLsd1_557	-0.86008
sg_mDot1l_1806	-0.202916		sg_mMof_1259	-1.0699		sg_mLsd1_558	-0.706102
sg_mDot1l_1813	-0.295052		sg_mMof_1261	-1.68569		sg_mLsd1_559	-0.943258
sg_mDot1l_1822	-0.207463		sg_mMof_1265	-1.31297		sg_mLsd1_565	-1.15007
sg_mDot1l_1835	-0.167696		sg_mMof_1281	-0.603111		sg_mLsd1_570	-1.08775
sg_mDot1l_1838	-0.211253		sg_mMof_1292	-0.179124		sg_mLsd1_573	-1.15696
sg_mDot1l_1844	-0.114839		sg_mMof_1332	-1.5775		sg_mLsd1_588	-1.09867
sg_mDot1l_1849	-0.148257		sg_mMof_1345	-0.879245		sg_mLsd1_595	-0.966981
sg_mDot1l_1854	-0.0231887		sg_mMof_1346	-0.448962		sg_mLsd1_596	-0.802069
sg_mDot1l_1862	-0.0974269		sg_mMof_1347	0.0954672		sg_mLsd1_601	-0.602846
sg_mDot1l_1870	-0.186143		sg_mMof_1348	-0.443442		sg_mLsd1_602	-0.721395
sg_mDot1l_1874	-0.143457					sg_mLsd1_614	-0.332322
sg_mDot1l_1875	-0.171166					sg_mLsd1_621	-0.706992
sg_mDot1l_1884	-0.251494					sg_mLsd1_638	-0.253971
sg_mDot1l_1894	-0.159742					sg_mLsd1_659	-0.232488
sg_mDot1l_1904	-0.198064					sg_mLsd1_663	-0.929977
sg_mDot1l_1949	-0.268077					sg_mLsd1_679	-0.985132
sg_mDot1l_1950	-0.210034					sg_mLsd1_680	-1.02208
sg_mDot1l_1952	-0.162603					sg_mLsd1_688	-0.358449
sg_mDot1l_1956	-0.125092					sg_mLsd1_705	-0.90944
sg_mDot1l_1968	-0.37198					sg_mLsd1_711	-1.04188
sg_mDot1l_1982	-0.3604					sg_mLsd1_712	-0.942393
sg_mDot1l_1993	-0.206395					sg_mLsd1_754	-1.1188
sg_mDot1l_2013	-0.233091					sg_mLsd1_757	-1.09687
sg_mDot1l_2018	-0.22807					sg_mLsd1_775	-0.999976
sg_mDot1l_2019	-0.603343					sg_mLsd1_781	-1.11493
sg_mDot1l_2027	-0.11281					sg_mLsd1_790	-0.975177
sg_mDot1l_2028	-0.105271					sg_mLsd1_803	-1.03627
sg_mDot1l_2033	-0.240885					sg_mLsd1_821	-0.703523
sg_mDot1l_2034	-0.277011					sg_mLsd1_822	-1.0011
sg_mDot1l_2040	-0.260763					sg_mLsd1_870	-1.07014
sg_mDot1l_2052	-0.187224					sg_mLsd1_898	-0.919782
sg_mDot1l_2053	-0.710033					sg_mLsd1_899	-0.681104
sg_mDot1l_2072	-0.294228					sg_mLsd1_903	-0.993308
sg_mDot1l_2073	-0.626045					sg_mLsd1_918	-1.24722
sg_mDot1l_2090	-0.541517					sg_mLsd1_926	-0.0840415
sg_mDot1l_2099	-0.365007					sg_mLsd1_927	-1.04705
sg_mDot1l_2100	-0.248092					sg_mLsd1_937	-1.2298
sg_mDot1l_2104	-0.44749					sg_mLsd1_940	-1.07005
sg_mDot1l_2109	-0.194851					sg_mLsd1_964	-0.715331
sg_mDot1l_2124	-0.237837					sg_mLsd1_985	-1.041
sg_mDot1l_2125	-0.311892					sg_mLsd1_993	-1.08859
sg_mDot1l_2133	-0.119549					sg_mLsd1_999	-1.22496
sg_mDot1l_2135	-0.290558					sg_mLsd1_1003	-1.01461
sg_mDot1l_2145	-0.288427					sg_mLsd1_1009	-1.13597
sg_mDot1l_2153	-0.308753					sg_mLsd1_1023	-1.11698
sg_mDot1l_2173	-0.227767					sg_mLsd1_1028	-0.944423
sg_mDot1l_2185	-0.265731					sg_mLsd1_1029	-0.857313
sg_mDot1l_2192	-0.433657					sg_mLsd1_1050	-0.291144
sg_mDot1l_2206	-0.481146					sg_mLsd1_1068	-0.0678763
sg_mDot1l_2208	-0.325028					sg_mLsd1_1087	-0.970573
sg_mDot1l_2214	-0.610898					sg_mLsd1_1088	-1.00633
sg_mDot1l_2219	-0.399452					sg_mLsd1_1096	-0.56266
sg_mDot1l_2224	-0.24627					sg_mLsd1_1101	-0.830683
sg_mDot1l_2228	-0.211253					sg_mLsd1_1118	-0.010073
sg_mDot1l_2232	-0.223706					sg_mLsd1_1156	-1.01552
sg_mDot1l_2245	-0.386852					sg_mLsd1_1170	-0.944627
sg_mDot1l_2252	-0.451525					sg_mLsd1_1180	-0.675963
sg_mDot1l_2254	-0.466298					sg_mLsd1_1189	-0.933644
sg_mDot1l_2256	-0.249629					sg_mLsd1_1207	-0.571784
sg_mDot1l_2259	-0.301326					sg_mLsd1_1220	-0.973906
sg_mDot1l_2260	-0.292725					sg_mLsd1_1227	-0.99368
sg_mDot1l_2266	0.00599401					sg_mLsd1_1227	-0.851037
sg_mDot1l_2268	-0.165619					sg_mLsd1_1228	-0.833331
sg_mDot1l_2272	-0.29409					sg_mLsd1_1233	-1.09531
sg_mDot1l_2283	-0.47019					sg_mLsd1_1234	-1.06077
sg_mDot1l_2288	0.0757583					sg_mLsd1_1236	-0.968815
sg_mDot1l_2295	-0.310878					sg_mLsd1_1289	-0.784445
sg_mDot1l_2305	-0.225222					sg_mLsd1_1353	-0.545198
sg_mDot1l_2308	-0.40035					sg_mLsd1_1381	-0.181175
sg_mDot1l_2315	-0.447842					sg_mLsd1_1415	-0.657637
sg_mDot1l_2316	-0.407639					sg_mLsd1_1418	-0.634593
sg_mDot1l_2326	-0.347571					sg_mLsd1_1419	-0.490959
sg_mDot1l_2330	-0.321477					sg_mLsd1_1434	-0.571621
sg_mDot1l_2335	-0.290877					sg_mLsd1_1434	-0.664116
sg_mDot1l_2338	-0.268592					sg_mLsd1_1441	-0.0308606
sg_mDot1l_2351	-0.205394					sg_mLsd1_1451	-0.503193
sg_mDot1l_2352	-0.329899					sg_mLsd1_1452	-0.573207
sg_mDot1l_2358	-0.280239					sg_mLsd1_1465	-0.79687
sg_mDot1l_2361	-0.409046					sg_mLsd1_1473	-0.686124
sg_mDot1l_2364	-0.287779					sg_mLsd1_1473	-0.770417
sg_mDot1l_2418	-0.468732					sg_mLsd1_1474	-0.649749
sg_mDot1l_2420	-0.605293					sg_mLsd1_1545	-0.530706
sg_mDot1l_2433	-0.398012					sg_mLsd1_1547	-0.847176
sg_mDot1l_2437	-0.292446					sg_mLsd1_1551	-1.04583
sg_mDot1l_2438	-0.318261					sg_mLsd1_1552	-1.16797
sg_mDot1l_2448	-0.327124					sg_mLsd1_1552	-0.941644
sg_mDot1l_2449	0.0378745					sg_mLsd1_1567	-0.932871
sg_mDot1l_2459	-0.190346					sg_mLsd1_1589	-1.18758
sg_mDot1l_2474	-0.402305					sg_mLsd1_1623	-0.992374
sg_mDot1l_2478	-0.458516					sg_mLsd1_1629	-1.18519
sg_mDot1l_2481	-0.374761					sg_mLsd1_1644	-1.192
sg_mDot1l_2486	-0.367501					sg_mLsd1_1652	-1.05081
sg_mDot1l_2488	-0.734504					sg_mLsd1_1653	-0.703444
sg_mDot1l_2491	-1.19541					sg_mLsd1_1663	-1.09004
sg_mDot1l_2495	-0.297488					sg_mLsd1_1681	-1.13218
sg_mDot1l_2498	-0.991501					sg_mLsd1_1696	-1.13529
sg_mDot1l_2501	-0.360631					sg_mLsd1_1699	-1.25386
sg_mDot1l_2503	-0.37237					sg_mLsd1_1700	-1.00003
sg_mDot1l_2510	-0.431747					sg_mLsd1_1705	-0.905682
sg_mDot1l_2515	-0.174022					sg_mLsd1_1725	-0.891502
sg_mDot1l_2523	-0.428136					sg_mLsd1_1730	-0.928879
sg_mDot1l_2561	-0.434678					sg_mLsd1_1738	-1.01229
sg_mDot1l_2567	-0.425422					sg_mLsd1_1743	-1.01007
sg_mDot1l_2571	-0.613809					sg_mLsd1_1773	-0.947293
sg_mDot1l_2582	-0.618344					sg_mLsd1_1792	-1.0151
sg_mDot1l_2588	-1.32163					sg_mLsd1_1797	-0.991588
sg_mDot1l_2592	-1.34608					sg_mLsd1_1833	-0.429012
sg_mDot1l_2596	-1.20763					sg_mLsd1_1878	-0.90493
sg_mDot1l_2608	-1.19314					sg_mLsd1_1879	-1.04376
sg_mDot1l_2626	-0.84295					sg_mLsd1_1883	-0.118972
sg_mDot1l_2627	-0.865839					sg_mLsd1_1907	-0.846689
sg_mDot1l_2638	-1.24773					sg_mLsd1_1910	-0.737604
sg_mDot1l_2645	-1.38259					sg_mLsd1_1928	-0.895391
sg_mDot1l_2649	-0.999135					sg_mLsd1_1931	-1.08441
sg_mDot1l_2650	-1.09158					sg_mLsd1_1934	-1.0392
sg_mDot1l_2654	-0.953774					sg_mLsd1_1937	-0.947709
sg_mDot1l_2657	-1.17728					sg_mLsd1_1955	-0.873062
sg_mDot1l_2701	-0.455736					sg_mLsd1_1959	-1.05248
sg_mDot1l_2702	-0.504454					sg_mLsd1_1960	-1.03802
sg_mDot1l_2706	-0.344727					sg_mLsd1_1960	-1.10833
sg_mDot1l_2707	-0.276176					sg_mLsd1_1966	-1.11233
sg_mDot1l_2713	-0.387227					sg_mLsd1_1980	-0.862233
sg_mDot1l_2714	-0.600525					sg_mLsd1_1981	-0.980901
sg_mDot1l_2719	-0.956976					sg_mLsd1_2008	-1.1138
sg_mDot1l_2721	-0.433515					sg_mLsd1_2009	-0.930142
sg_mDot1l_2735	-0.442056					sg_mLsd1_2010	-0.887958
sg_mDot1l_2745	-0.238605					sg_mLsd1_2023	-0.854276
sg_mDot1l_2760	-0.228003					sg_mLsd1_2024	-0.919792
sg_mDot1l_2765	-0.164825					sg_mLsd1_2032	-0.478352
sg_mDot1l_2769	-0.0902061					sg_mLsd1_2033	-0.9771
sg_mDot1l_2775	-0.128474					sg_mLsd1_2041	-0.665849
sg_mDot1l_2781	-0.560208					sg_mLsd1_2062	-0.719781
sg_mDot1l_2788	-0.83869					sg_mLsd1_2081	-1.03633
sg_mDot1l_2801	-0.549559					sg_mLsd1_2095	-0.900331
sg_mDot1l_2841	-0.167597					sg_mLsd1_2102	-0.718532
sg_mDot1l_2843	-0.220856					sg_mLsd1_2108	-0.996226
sg_mDot1l_2849	-0.488256					sg_mLsd1_2109	-0.952745
sg_mDot1l_2856	0.00400508					sg_mLsd1_2115	-0.811859
sg_mDot1l_2861	-0.341328					sg_mLsd1_2121	-1.09986
sg_mDot1l_2868	-0.531089					sg_mLsd1_2122	-1.22548
sg_mDot1l_2870	-0.126616					sg_mLsd1_2122	-0.690878
sg_mDot1l_2875	-0.163431					sg_mLsd1_2134	-0.844898
sg_mDot1l_2882	-0.0314641					sg_mLsd1_2142	-0.809236
sg_mDot1l_2915	-0.370903					sg_mLsd1_2170	-0.844545
sg_mDot1l_2922	-0.272692					sg_mLsd1_2174	-0.879263
sg_mDot1l_2924	-0.307154					sg_mLsd1_2181	-0.340406
sg_mDot1l_2931	-0.254063					sg_mLsd1_2182	-1.01702
sg_mDot1l_2936	-0.146121					sg_mLsd1_2188	-1.10528
sg_mDot1l_2939	-0.400099					sg_mLsd1_2193	-0.0439862
sg_mDot1l_2942	-0.340874					sg_mLsd1_2194	-0.502387
sg_mDot1l_2962	-0.826257					sg_mLsd1_2195	-0.844885
sg_mDot1l_2965	-0.411499					sg_mLsd1_2203	-1.11034
sg_mDot1l_2973	-0.290975					sg_mLsd1_2223	-0.730268
sg_mDot1l_2974	-0.343594					sg_mLsd1_2227	-1.0871
sg_mDot1l_2977	-0.24244					sg_mLsd1_2228	-1.03624
sg_mDot1l_2993	-0.284763					sg_mLsd1_2228	-0.956868
sg_mDot1l_2994	-0.318712					sg_mLsd1_2234	-0.878736
sg_mDot1l_3007	-0.284583					sg_mLsd1_2235	-0.606497
sg_mDot1l_3011	-0.307539					sg_mLsd1_2238	-1.0059
sg_mDot1l_3016	-0.389461					sg_mLsd1_2249	-1.10223
sg_mDot1l_3020	-0.292108					sg_mLsd1_2264	-0.580286
sg_mDot1l_3021	-0.287823					sg_mLsd1_2265	-1.09174
sg_mDot1l_3024	-0.523665					sg_mLsd1_2270	-0.270344
sg_mDot1l_3040	-0.352995					sg_mLsd1_2270	-0.891413
sg_mDot1l_3045	-0.429635					sg_mLsd1_2271	-0.932403
sg_mDot1l_3053	-0.270238					sg_mLsd1_2272	-0.929075
sg_mDot1l_3054	-0.389306					sg_mLsd1_2277	-0.988581
sg_mDot1l_3056	-0.311995					sg_mLsd1_2278	-1.11182
sg_mDot1l_3078	-0.181906					sg_mLsd1_2286	-1.02355
sg_mDot1l_3080	-0.161363					sg_mLsd1_2289	-0.980757
sg_mDot1l_3097	-0.302563					sg_mLsd1_2296	-0.434405
sg_mDot1l_3106	-0.255496					sg_mLsd1_2305	-1.08435
sg_mDot1l_3110	-0.290735					sg_mLsd1_2342	-0.973812
sg_mDot1l_3120	-0.0831361					sg_mLsd1_2344	-0.819329
sg_mDot1l_3121	0.120693					sg_mLsd1_2356	-0.484008
sg_mDot1l_3130	-0.197076					sg_mLsd1_2357	-0.614696
sg_mDot1l_3133	-0.421468					sg_mLsd1_2358	-0.539685
sg_mDot1l_3156	-0.555539					sg_mLsd1_2359	-0.502457
sg_mDot1l_3170	-0.35066					sg_mLsd1_2366	-0.449661
sg_mDot1l_3176	-0.380315					sg_mLsd1_2370	-0.764127
sg_mDot1l_3187	-0.5071					sg_mLsd1_2373	-0.374699
sg_mDot1l_3191	-0.41032					sg_mLsd1_2374	-0.860502
sg_mDot1l_3194	-0.281671					sg_mLsd1_2375	-1.04419
sg_mDot1l_3204	-0.266595					sg_mLsd1_2381	-0.437646
sg_mDot1l_3216	-0.298697					sg_mLsd1_2386	-1.00778
sg_mDot1l_3218	-0.417526					sg_mLsd1_2387	-0.900799
sg_mDot1l_3221	-0.37389					sg_mLsd1_2395	-0.552396
sg_mDot1l_3222	-0.245527					sg_mLsd1_2411	-1.11268
sg_mDot1l_3237	-0.465105					sg_mLsd1_2419	-1.19151
sg_mDot1l_3242	-0.176705					sg_mLsd1_2428	-0.438259
sg_mDot1l_3243	-0.268426					sg_mLsd1_2429	-0.142891
sg_mDot1l_3265	-0.309078					sg_mLsd1_2434	-1.0158
sg_mDot1l_3282	-0.274028					sg_mLsd1_2440	-0.993061
sg_mDot1l_3298	-0.364975					sg_mLsd1_2449	-1.02721
sg_mDot1l_3302	-0.152144					sg_mLsd1_2450	-1.0539
sg_mDot1l_3303	-0.284368					sg_mLsd1_2464	-0.975617
sg_mDot1l_3320	-0.472065					sg_mLsd1_2468	-1.07899
sg_mDot1l_3323	-0.437991					sg_mLsd1_2484	-0.644037
sg_mDot1l_3330	-0.337823					sg_mLsd1_2487	-0.34089
sg_mDot1l_3340	-0.367287					sg_mLsd1_2488	-0.124146
sg_mDot1l_3342	-0.0629361					sg_mLsd1_2488	-0.467747
sg_mDot1l_3354	-0.436266					sg_mLsd1_2502	-0.0940635
sg_mDot1l_3364	-0.23527					sg_mLsd1_2514	-0.311968
sg_mDot1l_3368	-0.375476					sg_mLsd1_2516	-0.166305
sg_mDot1l_3414	-0.40858					sg_mLsd1_2524	-0.233225
sg_mDot1l_3418	-0.190887					sg_mLsd1_2526	-0.355122
sg_mDot1l_3434	-0.549091					sg_mLsd1_2531	-0.34571
sg_mDot1l_3443	-0.359334					sg_mLsd1_2539	-0.394301
sg_mDot1l_3455	-0.540882					sg_mLsd1_2540	-0.437328
sg_mDot1l_3456	-0.209021					sg_mLsd1_2553	-0.421738
sg_mDot1l_3467	-0.386535					sg_mLsd1_2554	-0.190446
sg_mDot1l_3470	-0.518752					sg_mLsd1_2555	-0.171076
sg_mDot1l_3473	-0.467067
sg_mDot1l_3475	-0.317678
sg_mDot1l_3480	-0.193083
sg_mDot1l_3486	-0.323398
sg_mDot1l_3491	-0.346696
sg_mDot1l_3496	-0.381963
sg_mDot1l_3499	-0.302196
sg_mDot1l_3503	-0.463856
sg_mDot1l_3508	-0.387234
sg_mDot1l_3516	-0.362348
sg_mDot1l_3528	-0.359493
sg_mDot1l_3530	-0.466357
sg_mDot1l_3542	-0.581688
sg_mDot1l_3543	-0.364859
sg_mDot1l_3553	-0.377412
sg_mDot1l_3560	-0.390303
sg_mDot1l_3567	-0.303332
sg_mDot1l_3574	-0.311871
sg_mDot1l_3575	-0.307167
sg_mDot1l_3653	-0.428855
sg_mDot1l_3698	-0.313002
sg_mDot1l_3700	-0.307863
sg_mDot1l_3712	-0.18158
sg_mDot1l_3721	-0.241872
sg_mDot1l_3740	-1.25495
sg_mDot1l_3748	-0.138172
sg_mDot1l_3758	-0.187982
sg_mDot1l_3759	-0.22694
sg_mDot1l_3764	-0.207656
sg_mDot1l_3770	-0.067617
sg_mDot1l_3785	-0.22852
sg_mDot1l_3787	-0.328043
sg_mDot1l_3789	-0.0561419
sg_mDot1l_3806	-0.340776
sg_mDot1l_3807	-0.305661
sg_mDot1l_3813	-0.293101
sg_mDot1l_3819	-0.237276
sg_mDot1l_3822	-0.205725
sg_mDot1l_3834	-0.279486
sg_mDot1l_3836	-0.205793
sg_mDot1l_3838	-0.487343
sg_mDot1l_3839	-0.136494
sg_mDot1l_3842	-0.513648
sg_mDot1l_3843	-0.22157
sg_mDot1l_3853	-0.23016
sg_mDot1l_3854	-0.23836
sg_mDot1l_3866	-0.152057
sg_mDot1l_3873	-0.0262742
sg_mDot1l_3875	-0.137158
sg_mDot1l_3877	-0.182757
sg_mDot1l_3882	-0.113334
sg_mDot1l_3883	-0.0653874
sg_mDot1l_3890	-0.095226
sg_mDot1l_3891	-0.0369509
sg_mDot1l_3899	-0.0400377
sg_mDot1l_3900	-0.161494
sg_mDot1l_3911	-0.211196
sg_mDot1l_3913	-0.179186
sg_mDot1l_3924	-0.603429
sg_mDot1l_3925	-0.219952
sg_mDot1l_3930	-0.293842
sg_mDot1l_3931	-0.174532
sg_mDot1l_3938	-0.206078
sg_mDot1l_3942	-0.0846148
sg_mDot1l_3943	-0.215943
sg_mDot1l_3946	-0.128324
sg_mDot1l_3947	-0.175542
sg_mDot1l_3954	-0.239124
sg_mDot1l_3957	-0.0758892
sg_mDot1l_3960	-0.254476
sg_mDot1l_3972	-0.0810569
sg_mDot1l_3978	-0.265204
sg_mDot1l_3984	-0.192837
sg_mDot1l_4016	-0.160209
sg_mDot1l_4017	-0.21345
sg_mDot1l_4019	-0.294818
sg_mDot1l_4020	-0.40485
sg_mDot1l_4022	-0.143129
sg_mDot1l_4023	-0.144903
sg_mDot1l_4025	-0.243733
sg_mDot1l_4032	-0.171531
sg_mDot1l_4033	-0.192016
sg_mDot1l_4035	-0.0935227
sg_mDot1l_4047	-0.240485
sg_mDot1l_4055	-0.431801
sg_mDot1l_4058	-0.144445
sg_mDot1l_4059	-0.0694665
sg_mDot1l_4068	-0.157195
sg_mDot1l_4071	-0.162461
sg_mDot1l_4073	-0.10442
sg_mDot1l_4074	-0.144895
sg_mDot1l_4076	-0.319241
sg_mDot1l_4091	-0.342773
sg_mDot1l_4094	-0.254732
sg_mDot1l_4103	-0.275641
sg_mDot1l_4107	-0.158622
sg_mDot1l_4108	-0.123035
sg_mDot1l_4111	-0.112283
sg_mDot1l_4113	-0.10692
sg_mDot1l_4114	-0.164213
sg_mDot1l_4124	-0.0491996
sg_mDot1l_4125	-0.148128
sg_mDot1l_4129	-0.229741
sg_mDot1l_4131	0.0243832
sg_mDot1l_4134	-0.22247
sg_mDot1l_4137	-0.150312
sg_mDot1l_4142	-0.114699
sg_mDot1l_4143	-0.25216
sg_mDot1l_4148	-0.258536
sg_mDot1l_4149	-0.145516
sg_mDot1l_4163	-0.157859
sg_mDot1l_4170	-0.176934
sg_mDot1l_4191	-0.369341
sg_mDot1l_4199	-0.0166525
sg_mDot1l_4204	-0.182808
sg_mDot1l_4205	-0.196684
sg_mDot1l_4217	-0.232248
sg_mDot1l_4221	-0.229276
sg_mDot1l_4225	-0.28185
sg_mDot1l_4228	-0.06455
sg_mDot1l_4229	-0.0903208
sg_mDot1l_4239	-0.186516
sg_mDot1l_4241	-0.0510807
sg_mDot1l_4256	-0.218376
sg_mDot1l_4257	-0.158152
sg_mDot1l_4265	-0.276172
sg_mDot1l_4266	-0.155401
sg_mDot1l_4269	-0.254295
sg_mDot1l_4281	-0.21041
sg_mDot1l_4287	-0.195484
sg_mDot1l_4307	-0.621803
sg_mDot1l_4308	-0.297739
sg_mDot1l_4311	-0.163438
sg_mDot1l_4312	-0.278422
sg_mDot1l_4323	-0.453659
sg_mDot1l_4326	-0.178142
sg_mDot1l_4336	-0.054293
sg_mDot1l_4343	-0.18518
sg_mDot1l_4355	-0.300639
sg_mDot1l_4356	-0.26105
sg_mDot1l_4378	-0.30878
sg_mDot1l_4379	-0.143533
sg_mDot1l_4385	-0.174394
sg_mDot1l_4387	-0.222918
sg_mDot1l_4393	-0.313172
sg_mDot1l_4395	-0.316376
sg_mDot1l_4399	-0.143351
sg_mDot1l_4404	-0.146638
sg_mDot1l_4412	-0.153602
sg_mDot1l_4414	-0.193525
sg_mDot1l_4418	-0.21535
sg_mDot1l_4426	-0.425153
sg_mDot1l_4428	-0.12679
sg_mDot1l_4430	-0.205714
sg_mDot1l_4431	-0.101529
sg_mDot1l_4443	-0.36449
sg_mDot1l_4445	-0.373082
sg_mDot1l_4448	-0.18727
sg_mDot1l_4458	-0.230604
sg_mDot1l_4460	-0.214227
sg_mDot1l_4466	-0.383202
sg_mDot1l_4470	-0.15237
sg_mDot1l_4478	-0.173407
sg_mDot1l_4484	-0.0887838
sg_mDot1l_4499	-0.186638
sg_mDot1l_4516	-0.10109
sg_mDot1l_4518	-0.142874
sg_mDot1l_4530	-0.158232
sg_mDot1l_4547	-0.0599569
sg_mDot1l_4556	-0.194261
sg_mDot1l_4557	-0.285506
sg_mDot1l_4565	-0.180458
sg_mDot1l_4571	0.00515209
sg_mDot1l_4572	-0.0371467
sg_mDot1l_4577	-0.0532861
sg_mDot1l_4587	-0.0417384
sg_mDot1l_4589	-0.367074
sg_mDot1l_4592	-0.150235
sg_mDot1l_4596	-0.0673282
sg_mDot1l_4599	-0.0726519
